# Supplementary material for: Distinct patterns in the gut microbiota after surgical or medical therapy in obese patients
Source: PeerJ. 2017 Jun 20;5:e3443. doi: 10.7717/peerj.3443 (PMC5480389; doi:10.7717/peerj.3443)
Supplement: Table S1 [file peerj-05-3443-s001.xlsx]

## Sheet: TableS1
	Target group	primer name	Primer sequence	size amplified (pb)	Reference
	Actinobacterias	Act920F3	F: TAC GGC CGC AGG CTA	170	Bacchettti et al., 2011
		Act1200R	R: TCRTCCCCACCTTCCTCCG
	Bacteroides–Prevotella–Porphyromonas	-	F: GGT GTC GGC TTA AGT GCC AT	140	Rintillä et al., 2004
		-	R: CGGACGTAAGGGCCGTGC
	Enterobacteriaceae	Eco1457F	F: CAT TGA CGT TAC CCG CAG AAG AAG C	195	Frank et al., 2007
		Eco1652R	R: CTCTACGAGACTCAAGCTTGC
	Firmicutes	928F-Firm	F: GGA GYA TGT GGT TTA ATT CGA AGC A	126	Bacchettti et al., 2011
		1040FirmR	R: AGCTGACGACAACCATGCAC
	Total Bacteria	Eub338F	F: ACT CCT ACG GGA GGC AGC AG	200	Fierrer et al., 2005
		Eub518R	R: ATTACCGCGGCTGCTGG
