# Supplementary material for: Distinct patterns in the gut microbiota after surgical or medical therapy in obese patients
Source: PeerJ. 2017 Jun 20;5:e3443. doi: 10.7717/peerj.3443 (PMC5480389; doi:10.7717/peerj.3443)
Supplement: Table S3 [file peerj-05-3443-s003.xlsx]

## Sheet: MT
#TAXA_ID	MT.1.0	MT.2.0	MT.3.0	MT.4.0	MT.5.0	MT.6.0	MT.7.0	MT.8.0	MT.9.0	MT.1.6	MT.2.6	MT.3.6	MT.4.6	MT.5.6	MT.6.6	MT.7.6	MT.8.6	MT.9.6
k__Archaea;p__Euryarchaeota;c__Methanobacteria;o__Methanobacteriales;f__Methanobacteriaceae;g__Methanobrevibacter;s__	0.0013632	0.000169005	0	0.00320586	0.0424554	0	0.00186091	3.45107e-05	6.33884e-05	0	7.39413e-05	2.93686e-05	0.00872593	0.000231626	0	0.000303976	0.000180571	2.15536e-05
k__Archaea;p__Euryarchaeota;c__Methanobacteria;o__Methanobacteriales;f__Methanobacteriaceae;g__Methanosphaera;s__	0	2.11256e-05	0	0	0.000361594	0	0	0	0	0	5.54559e-05	0	0	0	0	0	0	0
k__Archaea;p__Euryarchaeota;c__Thermoplasmata;o__E2;f__[Methanomassiliicoccaceae];g__vadinCA11;s__	0.000147012	0	0	0	0	0	0	0	0	0	0	0	0	0	0	2.02651e-05	0	0
k__Bacteria;p__Actinobacteria;c__Actinobacteria;o__Actinomycetales;f__;g__;s__	0	0	0	0	0	0	0	0	0	0	0	0	0	0	0	0	2.25713e-05	0
k__Bacteria;p__Actinobacteria;c__Actinobacteria;o__Actinomycetales;f__Actinomycetaceae;g__;s__	0	0	0	0	0	0	0	0	0	0	0	0	2.23169e-05	0	0	0	0	0
k__Bacteria;p__Actinobacteria;c__Actinobacteria;o__Actinomycetales;f__Actinomycetaceae;g__Actinomyces;s__	1.33647e-05	4.22511e-05	0.000135769	0.000103415	2.12703e-05	1.78492e-05	2.16385e-05	1.72554e-05	3.16942e-05	5.63349e-05	0.000166368	0	0.000156219	0	0	0	0	0
k__Bacteria;p__Actinobacteria;c__Actinobacteria;o__Actinomycetales;f__Actinomycetaceae;g__Varibaculum;s__	0	0	0	0	0	0	0	0	1.58471e-05	0	0	0	0	0	0	0	0	0
k__Bacteria;p__Actinobacteria;c__Actinobacteria;o__Actinomycetales;f__Corynebacteriaceae;g__Corynebacterium;s__	2.67294e-05	0	0	0	0	0	0	0	0.00011093	1.40837e-05	3.69706e-05	0	4.46339e-05	3.56347e-05	0	0	0	0
k__Bacteria;p__Actinobacteria;c__Actinobacteria;o__Actinomycetales;f__Corynebacteriaceae;g__Corynebacterium;s__durum	0	0	0	0	0	0	0	0	0	0	0	0	0	0	0	0	2.25713e-05	0
k__Bacteria;p__Actinobacteria;c__Actinobacteria;o__Actinomycetales;f__Dermabacteraceae;g__Brachybacterium;s__	0	0	0	0	0	0	0	0	0	0	0	0	0	0	0	0	0	0
k__Bacteria;p__Actinobacteria;c__Actinobacteria;o__Actinomycetales;f__Dermabacteraceae;g__Brachybacterium;s__conglomeratum	0	0	0	0	0	0	0	0	0	0	0	0	0	0	0	0	0	0
k__Bacteria;p__Actinobacteria;c__Actinobacteria;o__Actinomycetales;f__Dermabacteraceae;g__Dermabacter;s__	0	0	0	0	0	0	0	0	0	0	1.84853e-05	0	0	0	0	0	0	0
k__Bacteria;p__Actinobacteria;c__Actinobacteria;o__Actinomycetales;f__Geodermatophilaceae;g__;s__	0	0	0	0	0	0	0	0	0	0	0	0	0	0	0	0	0	0
k__Bacteria;p__Actinobacteria;c__Actinobacteria;o__Actinomycetales;f__Geodermatophilaceae;g__Blastococcus;s__aggregatus	0	0	0	0	0	0	0	0	0	0	0	0	0	0	0	0	0	0
k__Bacteria;p__Actinobacteria;c__Actinobacteria;o__Actinomycetales;f__Geodermatophilaceae;g__Geodermatophilus;s__obscurus	0	0	0	0	0	0	0	0	0	0	0	0	0	0	0	0	0	0
k__Bacteria;p__Actinobacteria;c__Actinobacteria;o__Actinomycetales;f__Intrasporangiaceae;g__Janibacter;s__	0	0	0	0	0	0	0	0	0	0	0	0	0	0	0	0	0	0
k__Bacteria;p__Actinobacteria;c__Actinobacteria;o__Actinomycetales;f__Microbacteriaceae;g__;s__	0	0	0	0	0	0	0	0	0	0	0	0	2.23169e-05	0	0	0	0	0
k__Bacteria;p__Actinobacteria;c__Actinobacteria;o__Actinomycetales;f__Microbacteriaceae;g__Glaciibacter;s__superstes	0	0	0	0	0	0	0	0	0	0	0	0	0	0	0	0	0	0
k__Bacteria;p__Actinobacteria;c__Actinobacteria;o__Actinomycetales;f__Microbacteriaceae;g__Leucobacter;s__	0	0	0	0	0	0	0	0	0	0	0	0	0	0	0	0	0	0
k__Bacteria;p__Actinobacteria;c__Actinobacteria;o__Actinomycetales;f__Microbacteriaceae;g__Microbacterium;s__	0	0	0	0	0	0	0	0	0	0	0	0	0	1.78174e-05	0	0	0	0
k__Bacteria;p__Actinobacteria;c__Actinobacteria;o__Actinomycetales;f__Microbacteriaceae;g__Mycetocola;s__	0	0	0	0	0	0	0	0	0	0	0	0	0	0	0	0	0	0
k__Bacteria;p__Actinobacteria;c__Actinobacteria;o__Actinomycetales;f__Microbacteriaceae;g__Salinibacterium;s__	0	0	1.93956e-05	0	0	0	0	0	0	0	0	0	0	0	0	0	2.25713e-05	0
k__Bacteria;p__Actinobacteria;c__Actinobacteria;o__Actinomycetales;f__Micrococcaceae;g__;s__	0	0	0	0	0	0	0	0	0	0	0	0	0	0	0	0	0	0
k__Bacteria;p__Actinobacteria;c__Actinobacteria;o__Actinomycetales;f__Micrococcaceae;g__Arthrobacter;s__	0	0	0	0	0	0	0	0	0	0	0	0	0	0	0	0	0	0
k__Bacteria;p__Actinobacteria;c__Actinobacteria;o__Actinomycetales;f__Micrococcaceae;g__Arthrobacter;s__nicotinovorans	0	0	0	0	0	0	0	0	0	0	0	0	0	0	0	0	0	0
k__Bacteria;p__Actinobacteria;c__Actinobacteria;o__Actinomycetales;f__Micrococcaceae;g__Arthrobacter;s__nitroguajacolicus	0	0	0	0	0	0	0	0	0	0	0	0	0	0	0	0	0	0
k__Bacteria;p__Actinobacteria;c__Actinobacteria;o__Actinomycetales;f__Micrococcaceae;g__Micrococcus;s__	0	0	0	0	0	0	0	0	0	0	0	0	0	0	0	0	0	0
k__Bacteria;p__Actinobacteria;c__Actinobacteria;o__Actinomycetales;f__Micrococcaceae;g__Nesterenkonia;s__	0	0	0	0	0	0	0	0	0	0	0	0	0	0	0	0	0	0
k__Bacteria;p__Actinobacteria;c__Actinobacteria;o__Actinomycetales;f__Micrococcaceae;g__Rothia;s__dentocariosa	0	0	1.93956e-05	0	0	0	0	0	0	1.40837e-05	0	0	0	0	0	0	0	0
k__Bacteria;p__Actinobacteria;c__Actinobacteria;o__Actinomycetales;f__Micrococcaceae;g__Rothia;s__mucilaginosa	0	0	0.000252143	2.0683e-05	0	0	0	0	3.16942e-05	2.81674e-05	0	0	0	0	2.22638e-05	0	0	2.15536e-05
k__Bacteria;p__Actinobacteria;c__Actinobacteria;o__Actinomycetales;f__Micromonosporaceae;g__Catenuloplanes;s__nepalensis	0	0	0	0	0	0	0	0	0	0	0	0	0	0	0	0	0	0
k__Bacteria;p__Actinobacteria;c__Actinobacteria;o__Actinomycetales;f__Nocardioidaceae;g__;s__	0	0	0	0	0	0	0	0	0	0	0	0	0	0	0	0	0	0
k__Bacteria;p__Actinobacteria;c__Actinobacteria;o__Actinomycetales;f__Propionibacteriaceae;g__;s__	0	0	0	0	0	0	0	0	0	0	0	0	0	0	0	0	0	0
k__Bacteria;p__Actinobacteria;c__Actinobacteria;o__Actinomycetales;f__Propionibacteriaceae;g__Propionibacterium;s__acnes	6.68235e-05	2.11256e-05	1.93956e-05	8.27318e-05	0	1.78492e-05	2.16385e-05	1.72554e-05	6.33884e-05	2.81674e-05	9.24266e-05	1.46843e-05	0	0	2.22638e-05	0.000101325	2.25713e-05	4.31072e-05
k__Bacteria;p__Actinobacteria;c__Actinobacteria;o__Actinomycetales;f__Pseudonocardiaceae;g__Prauserella;s__rugosa	0	0	0	0	0	0	0	0	0	0	0	0	0	0	0	0	0	0
k__Bacteria;p__Actinobacteria;c__Actinobacteria;o__Bifidobacteriales;f__Bifidobacteriaceae;g__Alloscardovia;s__	0	0	0	0	0	0	0	0	0	0	0	0	0	0	0	0	0	0
k__Bacteria;p__Actinobacteria;c__Actinobacteria;o__Bifidobacteriales;f__Bifidobacteriaceae;g__Bifidobacterium;s__	0.000815246	0.000443637	0.00473253	0.000289561	0.000595567	0.000178492	0.00116848	0.000310597	0.0692994	0.00850656	0.000573045	0.00515419	0.00352608	0.000516704	0.000244902	0.000992988	0.000112857	0.000193982
k__Bacteria;p__Actinobacteria;c__Actinobacteria;o__Bifidobacteriales;f__Bifidobacteriaceae;g__Bifidobacterium;s__adolescentis	0.00267294	0.00564053	0.0928469	0.00277152	0.00125495	0.00230254	0.027892	0.00238124	0.00675087	0.0788265	0.00733867	0.0479295	0.00952934	0.00310022	0.0071912	0.0398817	0.000406284	0.000474179
k__Bacteria;p__Actinobacteria;c__Actinobacteria;o__Bifidobacteriales;f__Bifidobacteriaceae;g__Bifidobacterium;s__animalis	9.35529e-05	2.11256e-05	0	0	0	1.78492e-05	0	1.72554e-05	1.58471e-05	1.40837e-05	0	0	0	0	2.22638e-05	0	2.25713e-05	0
k__Bacteria;p__Actinobacteria;c__Actinobacteria;o__Bifidobacteriales;f__Bifidobacteriaceae;g__Bifidobacterium;s__bifidum	0.000320753	0.00166892	0.00415067	6.20489e-05	0	5.35475e-05	0.00292119	0.000103532	0.000142624	0.0148442	5.54559e-05	0.0106167	6.69508e-05	0.000106904	4.45276e-05	0.00103352	4.51427e-05	2.15536e-05
k__Bacteria;p__Actinobacteria;c__Actinobacteria;o__Bifidobacteriales;f__Bifidobacteriaceae;g__Bifidobacterium;s__longum	0.00184433	0.00128866	0.0483921	0.000165464	0.00769983	0.000124944	0.00257498	0.000189809	0.072247	0.0120838	0.000610015	0.00767988	0.000379388	0.00402673	0.000311693	0.00162121	0.000180571	0.000150875
k__Bacteria;p__Actinobacteria;c__Actinobacteria;o__Bifidobacteriales;f__Bifidobacteriaceae;g__Bifidobacterium;s__pseudolongum	0	0	0	0	0	0	0	0	1.58471e-05	0	0	0	2.23169e-05	0	0	0	0	0
k__Bacteria;p__Actinobacteria;c__Actinobacteria;o__Bifidobacteriales;f__Bifidobacteriaceae;g__Gardnerella;s__	0	0	0	0	0	1.78492e-05	0	0	0	0	0	0	0	0	0	0	0	0
k__Bacteria;p__Actinobacteria;c__Actinobacteria;o__Bifidobacteriales;f__Bifidobacteriaceae;g__Scardovia;s__	0	0	0	0	0	0	0	0	0	0	0	0	0	0	0	0	0	0
k__Bacteria;p__Actinobacteria;c__Coriobacteriia;o__Coriobacteriales;f__Coriobacteriaceae;g__;s__	0.0013231	0.00414061	1.93956e-05	0.00210966	0.00512613	0.00123159	0.00129831	0.00070747	6.33884e-05	0.000126753	0.0377655	8.81057e-05	0.00196389	0.00128285	0.00111319	0.000648482	0.000496569	8.62143e-05
k__Bacteria;p__Actinobacteria;c__Coriobacteriia;o__Coriobacteriales;f__Coriobacteriaceae;g__Adlercreutzia;s__	8.01882e-05	0.000232381	3.87913e-05	2.0683e-05	0.000531756	5.35475e-05	4.32769e-05	8.62768e-05	1.58471e-05	0	1.84853e-05	1.46843e-05	0	8.90869e-05	2.22638e-05	0	0.000112857	0.000237089
k__Bacteria;p__Actinobacteria;c__Coriobacteriia;o__Coriobacteriales;f__Coriobacteriaceae;g__Atopobium;s__	0	0	0	2.0683e-05	2.12703e-05	0	0	0	1.58471e-05	0	5.54559e-05	0	0.000111585	0	2.22638e-05	2.02651e-05	2.25713e-05	0
k__Bacteria;p__Actinobacteria;c__Coriobacteriia;o__Coriobacteriales;f__Coriobacteriaceae;g__Atopobium;s__vaginae	0	0	0	0	0	0	0	0	0	0	0	0	0	0	0	0	0	0
k__Bacteria;p__Actinobacteria;c__Coriobacteriia;o__Coriobacteriales;f__Coriobacteriaceae;g__Collinsella;s__	1.33647e-05	4.22511e-05	0	0	6.38108e-05	0	6.49154e-05	3.45107e-05	0	9.8586e-05	0.000184853	1.46843e-05	8.92678e-05	0	0	6.07952e-05	0	2.15536e-05
k__Bacteria;p__Actinobacteria;c__Coriobacteriia;o__Coriobacteriales;f__Coriobacteriaceae;g__Collinsella;s__aerofaciens	0.00231209	0.00466875	0.00215292	0.00202693	0.00427532	0.000999554	0.0081577	0.00408952	6.33884e-05	0.00695735	0.00582287	0.00546256	0.00205316	0.0017461	0.0015362	0.0058566	0.000767425	0.000107768
k__Bacteria;p__Actinobacteria;c__Coriobacteriia;o__Coriobacteriales;f__Coriobacteriaceae;g__Collinsella;s__stercoris	0.000147012	0	3.87913e-05	0	0	1.78492e-05	0	0.000379618	0	0.000507014	0	0.000396476	0	0	0	0	0.000112857	0
k__Bacteria;p__Actinobacteria;c__Coriobacteriia;o__Coriobacteriales;f__Coriobacteriaceae;g__Eggerthella;s__	0.00020047	0	0.000116374	4.13659e-05	6.38108e-05	0	4.32769e-05	0.00022432	0.00011093	0.000281674	3.69706e-05	0.000161527	0	1.78174e-05	0	4.05301e-05	4.51427e-05	0.000625054
k__Bacteria;p__Actinobacteria;c__Coriobacteriia;o__Coriobacteriales;f__Coriobacteriaceae;g__Eggerthella;s__lenta	0	0	5.81869e-05	0	0	0	0	0	0	1.40837e-05	0	1.46843e-05	0	0	0	0	0	6.46607e-05
k__Bacteria;p__Actinobacteria;c__Coriobacteriia;o__Coriobacteriales;f__Coriobacteriaceae;g__Slackia;s__	0.000147012	0	0	0.000268878	0.000531756	7.13967e-05	0.000302939	0	0	1.40837e-05	0	1.46843e-05	0.000223169	0.000106904	0.000222638	0.000101325	2.25713e-05	0
k__Bacteria;p__Bacteroidetes;c__Bacteroidia;o__Bacteroidales;f__;g__;s__	0.000614776	0.000126753	1.93956e-05	4.13659e-05	0.000106351	0	0	3.45107e-05	9.50826e-05	7.04186e-05	1.84853e-05	5.87372e-05	8.92678e-05	1.78174e-05	2.22638e-05	0	0.000112857	2.15536e-05
k__Bacteria;p__Bacteroidetes;c__Bacteroidia;o__Bacteroidales;f__BA008;g__;s__	0	0	0	2.0683e-05	0	0	0	0	0	0	0	0	0	0	0	0	0	0
k__Bacteria;p__Bacteroidetes;c__Bacteroidia;o__Bacteroidales;f__Bacteroidaceae;g__Bacteroides;s__	0.142829	0.120268	0.152101	0.0194006	0.223295	0.0326283	0.0161856	0.0700913	0.151007	0.382866	0.0972697	0.426505	0.00854739	0.238575	0.0367575	0.0537835	0.0859967	0.234891
k__Bacteria;p__Bacteroidetes;c__Bacteroidia;o__Bacteroidales;f__Bacteroidaceae;g__Bacteroides;s__acidifaciens	0	0	0	0	2.12703e-05	0	0	3.45107e-05	1.58471e-05	0	0	0	0	0.000124722	2.22638e-05	0	2.25713e-05	2.15536e-05
k__Bacteria;p__Bacteroidetes;c__Bacteroidia;o__Bacteroidales;f__Bacteroidaceae;g__Bacteroides;s__caccae	0.00347482	0.00179567	0.000116374	0.000248195	0.00148892	0.000249888	0.000432769	0.0037099	0.00104591	0.00349276	0.00434405	0.00487518	0	0.00108686	0.000378484	0.00135776	0.0117822	0.000129321
k__Bacteria;p__Bacteroidetes;c__Bacteroidia;o__Bacteroidales;f__Bacteroidaceae;g__Bacteroides;s__coprophilus	0.000147012	4.22511e-05	1.93956e-05	0	4.25405e-05	0.000303436	0.00101701	1.72554e-05	0	1.40837e-05	3.69706e-05	7.34214e-05	0	0	0.000423012	0.000344506	0	0
k__Bacteria;p__Bacteroidetes;c__Bacteroidia;o__Bacteroidales;f__Bacteroidaceae;g__Bacteroides;s__eggerthii	0.00168395	8.45023e-05	3.87913e-05	0.000268878	0.000106351	0.000410531	0	0.000120788	7.92355e-05	2.81674e-05	1.84853e-05	0.00010279	4.46339e-05	0.000213808	0.000356221	2.02651e-05	9.02853e-05	8.62143e-05
k__Bacteria;p__Bacteroidetes;c__Bacteroidia;o__Bacteroidales;f__Bacteroidaceae;g__Bacteroides;s__fragilis	0.00130974	0.000781646	0.00180379	2.0683e-05	0.000106351	1.78492e-05	0.000108192	0.000103532	0.00364483	0.000450679	0.000258794	0.000337739	0.000111585	0.000142539	0.00111319	0.000141855	0.000180571	8.62143e-05
k__Bacteria;p__Bacteroidetes;c__Bacteroidia;o__Bacteroidales;f__Bacteroidaceae;g__Bacteroides;s__ovatus	0.00601411	0.000401386	0.0197448	0.00122029	0.00725316	0.00107095	0.000649154	0.000569427	0.0139138	0.0881781	0.000499103	0.12116	0.0010489	0.0245702	0.000957343	0.000648482	0.000225713	0.00030175
k__Bacteria;p__Bacteroidetes;c__Bacteroidia;o__Bacteroidales;f__Bacteroidaceae;g__Bacteroides;s__plebeius	0.0111194	4.22511e-05	5.81869e-05	8.27318e-05	0.0273323	0.000142793	0.00659973	0.000155298	0.000126777	0.000211256	0.000203338	0.000249633	6.69508e-05	0.104659	0.000356221	0.00952458	6.7714e-05	6.46607e-05
k__Bacteria;p__Bacteroidetes;c__Bacteroidia;o__Bacteroidales;f__Bacteroidaceae;g__Bacteroides;s__uniformis	0.00835293	0.0190553	0.00031033	0.00239922	0.0169099	0.00123159	0.00127667	0.0715925	0.0254346	0.000788688	0.00754201	0.000881057	0.000959629	0.038539	0.00253807	0.000891663	0.0457069	0.0147211
k__Bacteria;p__Bacteroidetes;c__Bacteroidia;o__Bacteroidales;f__Porphyromonadaceae;g__;s__	0	0	0	0	0	0	0	0	0	0	0	0	0	0	0	0	0	0
k__Bacteria;p__Bacteroidetes;c__Bacteroidia;o__Bacteroidales;f__Porphyromonadaceae;g__Paludibacter;s__	0	0	0	0	0	0	2.16385e-05	0	0	0	0	0	0	0	0	0	0	0
k__Bacteria;p__Bacteroidetes;c__Bacteroidia;o__Bacteroidales;f__Porphyromonadaceae;g__Parabacteroides;s__	0.0114268	0.0308645	0.000271539	0.0205175	0.016846	0.00110665	0.00335396	0.00517661	0.00343882	0.000267591	0.0139379	0.000337739	0.00678435	0.00675278	0.00385163	0.0196166	0.00270856	0.000193982
k__Bacteria;p__Bacteroidetes;c__Bacteroidia;o__Bacteroidales;f__Porphyromonadaceae;g__Parabacteroides;s__distasonis	0.00593392	0.00333784	0.00983359	0.00320586	0.0122304	0.00219545	0.000865539	0.0133557	0.0445779	0.0125063	0.00205187	0.020514	0.00200853	0.00785746	0.0025826	0.00170227	0.0122562	0.00635831
k__Bacteria;p__Bacteroidetes;c__Bacteroidia;o__Bacteroidales;f__Porphyromonadaceae;g__Parabacteroides;s__gordonii	0	0	0	0	0	0	0	0	0	0	0	0	0	0	0	0	0	0
k__Bacteria;p__Bacteroidetes;c__Bacteroidia;o__Bacteroidales;f__Porphyromonadaceae;g__Porphyromonas;s__	0	0	0	0	0	0	0	0	0	0	0	0	0	0	0	2.02651e-05	0	0
k__Bacteria;p__Bacteroidetes;c__Bacteroidia;o__Bacteroidales;f__Prevotellaceae;g__Prevotella;s__	0.000895435	8.45023e-05	0.0138679	0.00070322	6.38108e-05	0.000392682	0.000995369	8.62768e-05	3.16942e-05	0.0079573	0.000184853	0.00553598	0.000401705	7.12695e-05	0.00213732	0.000729542	0.000112857	4.31072e-05
k__Bacteria;p__Bacteroidetes;c__Bacteroidia;o__Bacteroidales;f__Prevotellaceae;g__Prevotella;s__copri	0.10502	0.101572	0.000717638	0.0951416	0.000957162	0.181348	0.078764	0.0360637	0.00120438	0.0013802	0.0693569	0.00127753	0.038519	0.00119376	0.119178	0.0751429	0.128815	0.000819036
k__Bacteria;p__Bacteroidetes;c__Bacteroidia;o__Bacteroidales;f__Prevotellaceae;g__Prevotella;s__melaninogenica	0	0	0	0	0	0	0	0	0	0	0	0	0	0	0	0	0	0
k__Bacteria;p__Bacteroidetes;c__Bacteroidia;o__Bacteroidales;f__Prevotellaceae;g__Prevotella;s__stercorea	0.000213835	0	3.87913e-05	0.00823181	0	0.00655065	4.32769e-05	0	0	4.22511e-05	5.54559e-05	1.46843e-05	0.00220938	0	0.00365126	6.07952e-05	6.7714e-05	0
k__Bacteria;p__Bacteroidetes;c__Bacteroidia;o__Bacteroidales;f__Rikenellaceae;g__;s__	0.00689618	0.00910512	0.000252143	0.00314381	0.113498	0.00167782	0.00114684	0.0102842	0.0046749	0.000239423	0.0101115	0.000484581	0.0026334	0.0383964	0.00149167	0.000891663	0.00191856	0.00670316
k__Bacteria;p__Bacteroidetes;c__Bacteroidia;o__Bacteroidales;f__Rikenellaceae;g__Alistipes;s__indistinctus	0.000922164	8.45023e-05	0	0	0.00359467	0.000517626	0.000346215	3.45107e-05	1.58471e-05	1.40837e-05	1.84853e-05	0	2.23169e-05	0.00101559	0.000512067	6.07952e-05	2.25713e-05	2.15536e-05
k__Bacteria;p__Bacteroidetes;c__Bacteroidia;o__Bacteroidales;f__Rikenellaceae;g__Alistipes;s__massiliensis	0	0	0	0	2.12703e-05	0	4.32769e-05	0	4.75413e-05	0	1.84853e-05	0	0	0	0	2.02651e-05	0	0
k__Bacteria;p__Bacteroidetes;c__Bacteroidia;o__Bacteroidales;f__S24-7;g__;s__	0.000908799	0.000359135	7.75825e-05	0.019442	2.12703e-05	1.78492e-05	2.16385e-05	5.17661e-05	0	8.45023e-05	0.000129397	7.34214e-05	0.00928385	7.12695e-05	0.00109093	8.10603e-05	6.7714e-05	4.31072e-05
k__Bacteria;p__Bacteroidetes;c__Bacteroidia;o__Bacteroidales;f__[Barnesiellaceae];g__;s__	0.00845985	0.0140485	3.87913e-05	0.000372293	0.00191432	0.00164212	0.00497685	0.00326126	0.0219958	0.000169005	0.00576742	0.000132159	8.92678e-05	0.00178174	0.00144715	0.00182386	0.000947996	0.0110354
k__Bacteria;p__Bacteroidetes;c__Bacteroidia;o__Bacteroidales;f__[Odoribacteraceae];g__Butyricimonas;s__	0.0017775	0.00111966	1.93956e-05	0.00506732	0.00457311	0.000928157	2.16385e-05	3.45107e-05	6.33884e-05	5.63349e-05	3.69706e-05	8.81057e-05	0.000379388	0.00119376	0.000467539	8.10603e-05	4.51427e-05	6.46607e-05
k__Bacteria;p__Bacteroidetes;c__Bacteroidia;o__Bacteroidales;f__[Odoribacteraceae];g__Odoribacter;s__	0.00298033	0.00422511	9.69782e-05	0.000806635	0.00765729	0.00146363	0.00177435	0.00238124	0.00261477	7.04186e-05	0.000129397	0.000132159	0.00029012	0.0122584	0.000912815	0.000162121	0.00295684	2.15536e-05
k__Bacteria;p__Bacteroidetes;c__Bacteroidia;o__Bacteroidales;f__[Paraprevotellaceae];g__;s__	2.67294e-05	0	0	0	0	0.00021419	0	0	0	0	0	0	0	0	0.000289429	0	0	0
k__Bacteria;p__Bacteroidetes;c__Bacteroidia;o__Bacteroidales;f__[Paraprevotellaceae];g__CF231;s__	0.000641505	4.22511e-05	0	2.0683e-05	2.12703e-05	7.13967e-05	4.32769e-05	8.62768e-05	3.16942e-05	8.45023e-05	5.54559e-05	4.40529e-05	0	7.12695e-05	4.45276e-05	0.00012159	4.51427e-05	8.62143e-05
k__Bacteria;p__Bacteroidetes;c__Bacteroidia;o__Bacteroidales;f__[Paraprevotellaceae];g__Paraprevotella;s__	8.01882e-05	0	0	0.000620489	0	0.000446229	0	0.000776491	0	0	0	0	0.000245486	0	0.000601122	0	0.0027537	0
k__Bacteria;p__Bacteroidetes;c__Bacteroidia;o__Bacteroidales;f__[Paraprevotellaceae];g__[Prevotella];s__	0.000534588	8.45023e-05	3.87913e-05	0.0053362	0	0.00353414	0.0113818	3.45107e-05	4.75413e-05	5.63349e-05	1.84853e-05	7.34214e-05	0.000937312	1.78174e-05	0.00518746	0.0134357	4.51427e-05	2.15536e-05
k__Bacteria;p__Bacteroidetes;c__Cytophagia;o__Cytophagales;f__Cytophagaceae;g__Pontibacter;s__	0	0	0	0	0	0	0	0	0	0	0	0	0	0	0	0	0	0
k__Bacteria;p__Bacteroidetes;c__Flavobacteriia;o__Flavobacteriales;f__Flavobacteriaceae;g__;s__	0	0	0	2.0683e-05	0	0	0	0	0	0	0	0	0	0	0	0	0	0
k__Bacteria;p__Bacteroidetes;c__Flavobacteriia;o__Flavobacteriales;f__Flavobacteriaceae;g__Flavobacterium;s__	4.00941e-05	0	0	0	0	0	2.16385e-05	0	0	0	0	1.46843e-05	0	0	0	0	2.25713e-05	0
k__Bacteria;p__Bacteroidetes;c__Flavobacteriia;o__Flavobacteriales;f__Flavobacteriaceae;g__Flavobacterium;s__succinicans	0	0	0	2.0683e-05	0	0	2.16385e-05	0	0	0	0	1.46843e-05	0	0	0	4.05301e-05	0	0
k__Bacteria;p__Bacteroidetes;c__Flavobacteriia;o__Flavobacteriales;f__[Weeksellaceae];g__Cloacibacterium;s__	2.67294e-05	0	0	0	0	0	0	0	1.58471e-05	0	0	0	0	0	0	0	0	0
k__Bacteria;p__Bacteroidetes;c__Sphingobacteriia;o__Sphingobacteriales;f__;g__;s__	0	0	0	0	0	0	2.16385e-05	0	0	0	0	0	0	0	0	0	0	0
k__Bacteria;p__Chlorobi;c__Chlorobia;o__Chlorobiales;f__Chlorobiaceae;g__;s__	0	0	0	2.0683e-05	0	0	0	0	1.58471e-05	0	0	0	0	0	0	0	0	0
k__Bacteria;p__Chlorobi;c__Chlorobia;o__Chlorobiales;f__Chlorobiaceae;g__Chlorobium;s__phaeobacteroides	0	2.11256e-05	0	0	2.12703e-05	3.56983e-05	0	0	0	0	0	0	0	0	0	0	0	0
k__Bacteria;p__Cyanobacteria;c__4C0d-2;o__YS2;f__;g__;s__	0.000601411	2.11256e-05	5.81869e-05	8.27318e-05	0.000106351	5.35475e-05	0	5.17661e-05	1.58471e-05	1.40837e-05	3.69706e-05	2.93686e-05	4.46339e-05	0	0.00222638	6.07952e-05	0	2.15536e-05
k__Bacteria;p__Cyanobacteria;c__Chloroplast;o__Streptophyta;f__;g__;s__	0	0	0	2.0683e-05	0	0	0	0	0	0	0	0	0	0	0	0	0	0
k__Bacteria;p__Cyanobacteria;c__Synechococcophycideae;o__Synechococcales;f__Synechococcaceae;g__Synechococcus;s__	0	0	0	0	0	0	0	1.72554e-05	0	0	0	0	0	0	0	0	0	0
k__Bacteria;p__Elusimicrobia;c__Elusimicrobia;o__Elusimicrobiales;f__Elusimicrobiaceae;g__;s__	0	0	0	0	0	0	0	0	0	0	0	0	0	0	0.000935079	0	0	0
k__Bacteria;p__Firmicutes;c__Bacilli;o__Bacillales;f__;g__;s__	0	0	0	0	0	0	0	0	0	0	0	0	0	0	0	0	0	0
k__Bacteria;p__Firmicutes;c__Bacilli;o__Bacillales;f__Bacillaceae;g__;s__	0	0	0	0	0	0	0	0	0	0	0	0	0	0	0	0	0	0
k__Bacteria;p__Firmicutes;c__Bacilli;o__Bacillales;f__Bacillaceae;g__Bacillus;s__	0	0	0	0	0	0	0	0	0	0	0	0	0	0	0	0	0	0
k__Bacteria;p__Firmicutes;c__Bacilli;o__Bacillales;f__Bacillaceae;g__Bacillus;s__flexus	0	0	0	0	0	0	0	0	0	0	0	0	0	0	0	0	0	0
k__Bacteria;p__Firmicutes;c__Bacilli;o__Bacillales;f__Bacillaceae;g__Bacillus;s__megaterium	0	0	0	0	0	0	0	0	0	0	0	0	0	0	0	0	0	0
k__Bacteria;p__Firmicutes;c__Bacilli;o__Bacillales;f__Bacillaceae;g__Bacillus;s__thermoamylovorans	0	0	0	0	0	0	0	0	0	0	0	0	0	1.78174e-05	0	0	0	0
k__Bacteria;p__Firmicutes;c__Bacilli;o__Bacillales;f__Bacillaceae;g__Pontibacillus;s__	0	0	0	0	0	0	0	0	0	0	0	0	0	0	0	0	0	0
k__Bacteria;p__Firmicutes;c__Bacilli;o__Bacillales;f__Bacillaceae;g__Terribacillus;s__	0	0	0	0	0	0	0	0	0	0	0	0	0	0	0	0	0	0
k__Bacteria;p__Firmicutes;c__Bacilli;o__Bacillales;f__Listeriaceae;g__;s__	1.33647e-05	0	0	0	0	0	0	0	0	0	0	0	0	0	0	0	0	0
k__Bacteria;p__Firmicutes;c__Bacilli;o__Bacillales;f__Listeriaceae;g__Brochothrix;s__	1.33647e-05	0	0	0	0	0	0	0	0	0	0	0	0	0	0	0	2.25713e-05	0
k__Bacteria;p__Firmicutes;c__Bacilli;o__Bacillales;f__Listeriaceae;g__Brochothrix;s__campestris	0	0	0	0	0	0	0	0	0	0	0	0	0	0	0	0	0	0
k__Bacteria;p__Firmicutes;c__Bacilli;o__Bacillales;f__Planococcaceae;g__;s__	2.67294e-05	2.11256e-05	0.000349121	2.0683e-05	0	0	4.32769e-05	0	0	0.000197172	0.000240309	0.000234949	0	0	0	0.00012159	2.25713e-05	2.15536e-05
k__Bacteria;p__Firmicutes;c__Bacilli;o__Bacillales;f__Staphylococcaceae;g__Macrococcus;s__caseolyticus	0	0	0.000562473	0	0	0	0	0	0	0	0	0	0	0	0	0	0	0
k__Bacteria;p__Firmicutes;c__Bacilli;o__Bacillales;f__Staphylococcaceae;g__Staphylococcus;s__	1.33647e-05	0	9.69782e-05	0	0	0	6.49154e-05	0	0	0	0	0	0	0	0	2.02651e-05	0	0
k__Bacteria;p__Firmicutes;c__Bacilli;o__Bacillales;f__Staphylococcaceae;g__Staphylococcus;s__aureus	0	0	0	0	0	0	0	0	0	0	0	0	0	0	0	0	0	0
k__Bacteria;p__Firmicutes;c__Bacilli;o__Bacillales;f__Staphylococcaceae;g__Staphylococcus;s__epidermidis	0	0	0	0	0	0	0	0	0	0	0	0	0	0	0	0	0	0
k__Bacteria;p__Firmicutes;c__Bacilli;o__Gemellales;f__;g__;s__	0	0	0	0	0	0	0	0	0	0	0	0	0	0	0	0	0	0
k__Bacteria;p__Firmicutes;c__Bacilli;o__Gemellales;f__Gemellaceae;g__;s__	2.67294e-05	0	3.87913e-05	0	0	0	0	5.17661e-05	0	8.45023e-05	0	4.40529e-05	2.23169e-05	1.78174e-05	0	2.02651e-05	0	4.31072e-05
k__Bacteria;p__Firmicutes;c__Bacilli;o__Gemellales;f__Gemellaceae;g__Gemella;s__	0	0	0	0	0	0	0	0	0	0	0	0	0	0	0	0	0	0
k__Bacteria;p__Firmicutes;c__Bacilli;o__Lactobacillales;f__;g__;s__	5.34588e-05	2.11256e-05	0.000155165	0	2.12703e-05	0	0.000432769	1.72554e-05	0	0	5.54559e-05	0	0.000156219	0	0.00017811	0.000162121	2.25713e-05	8.62143e-05
k__Bacteria;p__Firmicutes;c__Bacilli;o__Lactobacillales;f__Aerococcaceae;g__;s__	0	0	7.75825e-05	0	0	0	0	0	0	0	0	0	0	0	0	4.05301e-05	0	0
k__Bacteria;p__Firmicutes;c__Bacilli;o__Lactobacillales;f__Carnobacteriaceae;g__;s__	0	0	1.93956e-05	0	0	0	0	0	0	0	0	0	0	0	0	0	0	0
k__Bacteria;p__Firmicutes;c__Bacilli;o__Lactobacillales;f__Carnobacteriaceae;g__Carnobacterium;s__	0	0	0	0	0	0	0	0	0	0	0	0	0	0	0	0	0	0
k__Bacteria;p__Firmicutes;c__Bacilli;o__Lactobacillales;f__Carnobacteriaceae;g__Granulicatella;s__	2.67294e-05	0	0.000329726	2.0683e-05	0	0	0	0	0	8.45023e-05	3.69706e-05	7.34214e-05	2.23169e-05	0	2.22638e-05	6.07952e-05	2.25713e-05	0
k__Bacteria;p__Firmicutes;c__Bacilli;o__Lactobacillales;f__Enterococcaceae;g__;s__	0	2.11256e-05	0.00122192	0	0	0	0	0	0	0	0	0	0	0	0	0	0	0
k__Bacteria;p__Firmicutes;c__Bacilli;o__Lactobacillales;f__Enterococcaceae;g__Enterococcus;s__	0.000895435	0.000401386	0.100469	4.13659e-05	6.38108e-05	5.35475e-05	0.000108192	3.45107e-05	0.000301095	2.81674e-05	1.84853e-05	4.40529e-05	6.69508e-05	1.78174e-05	6.67913e-05	0.00012159	6.7714e-05	0.0014872
k__Bacteria;p__Firmicutes;c__Bacilli;o__Lactobacillales;f__Enterococcaceae;g__Enterococcus;s__asini	0	0	0	0	0	0	0	0	0	0	0	0	0	0	0	0	0	0
k__Bacteria;p__Firmicutes;c__Bacilli;o__Lactobacillales;f__Enterococcaceae;g__Enterococcus;s__casseliflavus	0	0	0.000135769	0	0	0	0	0	0	0	0	0	0	0	0	2.02651e-05	0	0
k__Bacteria;p__Firmicutes;c__Bacilli;o__Lactobacillales;f__Enterococcaceae;g__Enterococcus;s__cecorum	0	0	1.93956e-05	0	0	0	0	0	0	0	1.84853e-05	0	0	0	2.22638e-05	0	0	0
k__Bacteria;p__Firmicutes;c__Bacilli;o__Lactobacillales;f__Enterococcaceae;g__Enterococcus;s__sulfureus	0	0	1.93956e-05	0	0	0	0	0	0	0	0	0	0	0	0	0	0	0
k__Bacteria;p__Firmicutes;c__Bacilli;o__Lactobacillales;f__Enterococcaceae;g__Vagococcus;s__	0	0	0.000193956	0	0	0	0	0	0	0	0	0	0	0	0	0	0	0
k__Bacteria;p__Firmicutes;c__Bacilli;o__Lactobacillales;f__Lactobacillaceae;g__;s__	0	0	0	0	0	0	0	0	0	0	0	0	0	0	0	0	0	0
k__Bacteria;p__Firmicutes;c__Bacilli;o__Lactobacillales;f__Lactobacillaceae;g__Lactobacillus;s__	0.000160376	2.11256e-05	0.00991117	0	4.25405e-05	5.35475e-05	0.000108192	3.45107e-05	3.16942e-05	0	1.84853e-05	2.93686e-05	0.000133902	1.78174e-05	0.000311693	0	6.7714e-05	2.15536e-05
k__Bacteria;p__Firmicutes;c__Bacilli;o__Lactobacillales;f__Lactobacillaceae;g__Lactobacillus;s__coleohominis	0	0	0	0	0	0	0	0	0	0	0	0	0	0	0	0	0	0
k__Bacteria;p__Firmicutes;c__Bacilli;o__Lactobacillales;f__Lactobacillaceae;g__Lactobacillus;s__iners	0	0	0	0	0	1.78492e-05	0	0	0	0	0	0	0	0	0	0	0	0
k__Bacteria;p__Firmicutes;c__Bacilli;o__Lactobacillales;f__Lactobacillaceae;g__Lactobacillus;s__reuteri	0	0	0	0	0	0	0	0	0	0	0	0	0	0	0	0	0	0
k__Bacteria;p__Firmicutes;c__Bacilli;o__Lactobacillales;f__Lactobacillaceae;g__Lactobacillus;s__ruminis	0.00267294	0.00737282	0.000213352	0.000227512	0.000127622	0.0705042	0.071104	0.000241575	0.000158471	0.000154921	0.000295765	0.00010279	0.000357071	0.000106904	0.161813	0.0139424	0.0271984	0.000215536
k__Bacteria;p__Firmicutes;c__Bacilli;o__Lactobacillales;f__Lactobacillaceae;g__Lactobacillus;s__salivarius	0	0	0	0	0	0	0	0	0	0	0	0	0	0	0	0	0	0
k__Bacteria;p__Firmicutes;c__Bacilli;o__Lactobacillales;f__Lactobacillaceae;g__Lactobacillus;s__vaginalis	0	0	1.93956e-05	0	0	0	0	0	0	0	0	0	0	0	0	0	0	0
k__Bacteria;p__Firmicutes;c__Bacilli;o__Lactobacillales;f__Lactobacillaceae;g__Lactobacillus;s__zeae	0	0	1.93956e-05	0	0	0	0	0	0	0	0	0	0	0	0	0	0	0
k__Bacteria;p__Firmicutes;c__Bacilli;o__Lactobacillales;f__Lactobacillaceae;g__Pediococcus;s__	0	0	0	0	0	0	8.65539e-05	0	0	0	0	0	6.69508e-05	0	2.22638e-05	4.05301e-05	0	0
k__Bacteria;p__Firmicutes;c__Bacilli;o__Lactobacillales;f__Lactobacillaceae;g__Pediococcus;s__acidilactici	0	0	0	0	0	0	0	0	0	0	0	0	0	0	0	2.02651e-05	0	0
k__Bacteria;p__Firmicutes;c__Bacilli;o__Lactobacillales;f__Leuconostocaceae;g__;s__	0.000106918	0	0.000271539	0	0	0	0	0	0	0	0	0	0	0	2.22638e-05	0	0	0
k__Bacteria;p__Firmicutes;c__Bacilli;o__Lactobacillales;f__Leuconostocaceae;g__Leuconostoc;s__	1.33647e-05	2.11256e-05	0	0	0	0	0	0	7.92355e-05	0	0	0	0	0	8.90551e-05	2.02651e-05	0	0
k__Bacteria;p__Firmicutes;c__Bacilli;o__Lactobacillales;f__Leuconostocaceae;g__Weissella;s__	1.33647e-05	0	1.93956e-05	0	0	0	0	0	0	0	0	0	0	0	0	0	0	0
k__Bacteria;p__Firmicutes;c__Bacilli;o__Lactobacillales;f__Leuconostocaceae;g__Weissella;s__cibaria	0	0	0	0	0	0	0	0	0	0	0	0	0	0	0	0	0	0
k__Bacteria;p__Firmicutes;c__Bacilli;o__Lactobacillales;f__Leuconostocaceae;g__Weissella;s__paramesenteroides	0	0	0	0	0	0	0	0	0	0	0	0	0	0	0	0	0	0
k__Bacteria;p__Firmicutes;c__Bacilli;o__Lactobacillales;f__Streptococcaceae;g__;s__	0	0	0.000116374	0	0	0	0	0	0	0	0	0	0	0	0	0	0	0
k__Bacteria;p__Firmicutes;c__Bacilli;o__Lactobacillales;f__Streptococcaceae;g__Lactococcus;s__	2.67294e-05	0.000105628	0.000349121	2.0683e-05	2.12703e-05	0	0	0	7.92355e-05	0	9.24266e-05	0	2.23169e-05	0	2.22638e-05	4.05301e-05	2.25713e-05	0.000366411
k__Bacteria;p__Firmicutes;c__Bacilli;o__Lactobacillales;f__Streptococcaceae;g__Lactococcus;s__garvieae	0	0	0	0	0	0	0	0	0	0	0	0	2.23169e-05	0	2.22638e-05	0	0	0
k__Bacteria;p__Firmicutes;c__Bacilli;o__Lactobacillales;f__Streptococcaceae;g__Streptococcus;s__	0.00894098	0.004542	0.0861166	0.00146849	0.00085081	0.00190986	0.00445752	0.00609114	0.00240876	0.00188722	0.00482467	0.00129222	0.00194157	0.000587973	0.00166978	0.00204677	0.0029117	0.010044
k__Bacteria;p__Firmicutes;c__Bacilli;o__Lactobacillales;f__Streptococcaceae;g__Streptococcus;s__anginosus	0.000106918	4.22511e-05	0	6.20489e-05	8.5081e-05	0	2.16385e-05	6.90214e-05	7.92355e-05	0	3.69706e-05	0	4.46339e-05	0	0	2.02651e-05	0	0
k__Bacteria;p__Firmicutes;c__Bacilli;o__Lactobacillales;f__Streptococcaceae;g__Streptococcus;s__infantis	0	0	0	0	0	0	0	0	0	0	0	0	0	0	0	0	0	0
k__Bacteria;p__Firmicutes;c__Bacilli;o__Lactobacillales;f__Streptococcaceae;g__Streptococcus;s__luteciae	0.00065487	0.000147879	0.0332247	4.13659e-05	8.5081e-05	0.000142793	0.000108192	0.000103532	9.50826e-05	8.45023e-05	0.000203338	2.93686e-05	0.000200853	7.12695e-05	0.000155846	0.000101325	4.51427e-05	0.000129321
k__Bacteria;p__Firmicutes;c__Bacilli;o__Lactobacillales;f__Streptococcaceae;g__Streptococcus;s__sobrinus	0	0	0	0	0	0	0	0	0	0	0	0	0	0	0	0	0	0
k__Bacteria;p__Firmicutes;c__Bacilli;o__Turicibacterales;f__Turicibacteraceae;g__Turicibacter;s__	0.000106918	0.000126753	0.00195896	8.27318e-05	0	3.56983e-05	0.000129831	0.000172554	0.00049126	0	7.39413e-05	0	0	0.000124722	0	6.07952e-05	0	0
k__Bacteria;p__Firmicutes;c__Clostridia;o__;f__;g__;s__	0	0	0	0	8.5081e-05	0.000107095	0	0	0	0	0.000166368	0	4.46339e-05	0	2.22638e-05	0	4.51427e-05	0
k__Bacteria;p__Firmicutes;c__Clostridia;o__Clostridiales;f__;g__;s__	0.0491821	0.0670526	0.0181931	0.0904672	0.0732548	0.0575814	0.0544424	0.0967508	0.069965	0.0197313	0.0461393	0.0193245	0.132206	0.0812829	0.0350432	0.0273781	0.0958153	0.0743383
k__Bacteria;p__Firmicutes;c__Clostridia;o__Clostridiales;f__Christensenellaceae;g__;s__	0.000213835	0.000612642	1.93956e-05	0.00130303	0.00446675	3.56983e-05	0.000238023	0.000241575	0.00011093	2.81674e-05	1.84853e-05	2.93686e-05	0.00252181	0.000587973	2.22638e-05	0.000101325	0.000135428	0.00053884
k__Bacteria;p__Firmicutes;c__Clostridia;o__Clostridiales;f__Christensenellaceae;g__Christensenella;s__	1.33647e-05	2.11256e-05	0	0	0.000148892	0	0	0	1.58471e-05	1.40837e-05	0	0	2.23169e-05	3.56347e-05	0	0	0	0
k__Bacteria;p__Firmicutes;c__Clostridia;o__Clostridiales;f__Clostridiaceae;g__;s__	0.00263285	0.0331883	0.0071182	0.0172082	0.0180585	0.0247747	0.00608041	0.00198437	0.00186996	0.000309842	0.0381352	0.00020558	0.0120958	0.00359911	0.00382937	0.00180359	0.0152356	0.000969911
k__Bacteria;p__Firmicutes;c__Clostridia;o__Clostridiales;f__Clostridiaceae;g__02d06;s__	1.33647e-05	8.45023e-05	0	6.20489e-05	0.000127622	0.000178492	0	0	0	0	0.000147883	0	8.92678e-05	0	2.22638e-05	0	9.02853e-05	2.15536e-05
k__Bacteria;p__Firmicutes;c__Clostridia;o__Clostridiales;f__Clostridiaceae;g__Clostridium;s__	0.00110927	0.00340122	0.00124132	0.00221308	0.000765729	0.00232039	0.00484702	0.00125964	0.000348636	0.000239423	0.00408525	0.000234949	0.00647191	0.00105122	0.00318372	0.00743728	0.0025957	0.000969911
k__Bacteria;p__Firmicutes;c__Clostridia;o__Clostridiales;f__Clostridiaceae;g__Clostridium;s__celatum	0	2.11256e-05	0	4.13659e-05	2.12703e-05	0	0	0	0	0	5.54559e-05	0	4.46339e-05	0	0	0	0	0
k__Bacteria;p__Firmicutes;c__Clostridia;o__Clostridiales;f__Clostridiaceae;g__Clostridium;s__perfringens	1.33647e-05	4.22511e-05	5.81869e-05	6.20489e-05	0.000233973	0.00042838	2.16385e-05	0	0.000744814	0	0.00059153	0	0.000133902	0	2.22638e-05	0	0.000157999	2.15536e-05
k__Bacteria;p__Firmicutes;c__Clostridia;o__Clostridiales;f__Clostridiaceae;g__SMB53;s__	0.0013231	0.00616867	0.00393731	0.00140644	0.0545157	0.00314145	0.011014	0.00395148	0.00141039	0.000154921	0.0129212	8.81057e-05	0.00885983	0.00363474	0.00267165	0.00689012	0.00898339	0.00200448
k__Bacteria;p__Firmicutes;c__Clostridia;o__Clostridiales;f__Clostridiaceae;g__Sarcina;s__	0	0	0	0	0	0	0	0	0	0	0	0	2.23169e-05	0	0	0	0	0
k__Bacteria;p__Firmicutes;c__Clostridia;o__Clostridiales;f__Dehalobacteriaceae;g__Dehalobacterium;s__	2.67294e-05	4.22511e-05	0	0.000186147	0.000127622	3.56983e-05	0.000173108	0	0	0	1.84853e-05	0	0.000133902	1.78174e-05	4.45276e-05	4.05301e-05	0	2.15536e-05
k__Bacteria;p__Firmicutes;c__Clostridia;o__Clostridiales;f__EtOH8;g__;s__	0	0	0	0	0	0	0	0	0	0	0	0	0	0	0	0	0	0
k__Bacteria;p__Firmicutes;c__Clostridia;o__Clostridiales;f__Eubacteriaceae;g__Anaerofustis;s__	0	0	0	0	0	0	0	0	0.00011093	1.40837e-05	1.84853e-05	1.46843e-05	0	1.78174e-05	0	0	0	6.46607e-05
k__Bacteria;p__Firmicutes;c__Clostridia;o__Clostridiales;f__Eubacteriaceae;g__Pseudoramibacter_Eubacterium;s__	1.33647e-05	0	0	2.0683e-05	0.000170162	0	0	0	0	0	0	0	0	0	0	0	0	2.15536e-05
k__Bacteria;p__Firmicutes;c__Clostridia;o__Clostridiales;f__Lachnospiraceae;g__;s__	0.0916952	0.105902	0.085205	0.107282	0.0312035	0.0809817	0.0936296	0.107967	0.0693628	0.0965298	0.115755	0.0883847	0.0824611	0.0630735	0.0783908	0.0842419	0.121073	0.194327
k__Bacteria;p__Firmicutes;c__Clostridia;o__Clostridiales;f__Lachnospiraceae;g__Anaerostipes;s__	0.003408	0.0183159	9.69782e-05	0.000186147	0.000446675	0.00257028	0.0110789	0.00631546	0.000855744	9.8586e-05	0.00521286	4.40529e-05	0.000200853	0.0076971	0.00235996	0.00911928	0.00422084	0.00297439
k__Bacteria;p__Firmicutes;c__Clostridia;o__Clostridiales;f__Lachnospiraceae;g__Blautia;s__	0.0265289	0.0210622	0.0525234	0.0329893	0.00561535	0.0125301	0.0201887	0.0311459	0.0535791	0.0384767	0.0195575	0.0288253	0.0273606	0.0222717	0.0133583	0.0129899	0.0270856	0.0774636
k__Bacteria;p__Firmicutes;c__Clostridia;o__Clostridiales;f__Lachnospiraceae;g__Blautia;s__obeum	0.000253929	0.000823897	0.0004461	0.00142712	0.000170162	0.000303436	0.000519323	0.000741981	0.000158471	0.000225339	0.00116457	0.000220264	0.00200853	0.000249443	0.000289429	0.000283711	0.00176056	0.00349168
k__Bacteria;p__Firmicutes;c__Clostridia;o__Clostridiales;f__Lachnospiraceae;g__Blautia;s__producta	0.00465091	0.00602079	0.00527561	0.00444683	0.00259497	0.00203481	0.0059073	0.0102669	0.00386669	0.0219283	0.00652532	0.0178708	0.00312437	0.0105479	0.00189242	0.00374904	0.0130011	0.0132986
k__Bacteria;p__Firmicutes;c__Clostridia;o__Clostridiales;f__Lachnospiraceae;g__Butyrivibrio;s__	5.34588e-05	0	1.93956e-05	0	0	0	0	0	0	2.81674e-05	0	1.46843e-05	0	0	0	0	0	2.15536e-05
k__Bacteria;p__Firmicutes;c__Clostridia;o__Clostridiales;f__Lachnospiraceae;g__Clostridium;s__citroniae	0	0	0	0	0	0	0	0	0	0	0	0	0	0	0	0	0	0
k__Bacteria;p__Firmicutes;c__Clostridia;o__Clostridiales;f__Lachnospiraceae;g__Clostridium;s__hathewayi	0	0	0	0	0	0	0	0	0	0	0	0	0	0	0	0	0	0
k__Bacteria;p__Firmicutes;c__Clostridia;o__Clostridiales;f__Lachnospiraceae;g__Coprococcus;s__	0.0160777	0.0128655	0.0357849	0.01272	0.0125707	0.0158501	0.0142381	0.0260211	0.0421533	0.0235339	0.0086881	0.0239501	0.00814569	0.023804	0.00489803	0.00658615	0.0164319	0.029981
k__Bacteria;p__Firmicutes;c__Clostridia;o__Clostridiales;f__Lachnospiraceae;g__Coprococcus;s__catus	0	0	0	0	0	0	0	0	0	0	0	0	0	0	0	0	0	2.15536e-05
k__Bacteria;p__Firmicutes;c__Clostridia;o__Clostridiales;f__Lachnospiraceae;g__Coprococcus;s__eutactus	0.000280659	0.00435187	7.75825e-05	0.00357815	6.38108e-05	0.00746095	0.0205998	0.000103532	9.50826e-05	7.04186e-05	0.00232915	4.40529e-05	0.00122743	0.000106904	0.00358447	0.000303976	0.00033857	0.000258643
k__Bacteria;p__Firmicutes;c__Clostridia;o__Clostridiales;f__Lachnospiraceae;g__Dorea;s__	0.0031407	0.00344347	0.00093099	0.00525347	0.00272259	0.00365908	0.00354871	0.00500406	0.000618037	0.00414061	0.00700593	0.00453744	0.00578009	0.00343875	0.00273845	0.00220889	0.00480769	0.0111863
k__Bacteria;p__Firmicutes;c__Clostridia;o__Clostridiales;f__Lachnospiraceae;g__Dorea;s__formicigenerans	0.00458409	0.00238719	0.00349121	0.00802499	0.00114859	0.0042838	0.0125719	0.00310597	0.00209182	0.00464763	0.00234763	0.00415565	0.00589167	0.00167483	0.00607801	0.00774126	0.00311484	0.0123718
k__Bacteria;p__Firmicutes;c__Clostridia;o__Clostridiales;f__Lachnospiraceae;g__Epulopiscium;s__	0	0	0	4.13659e-05	0	0	0	0	0	0	0	0	4.46339e-05	0	0	0	0	0
k__Bacteria;p__Firmicutes;c__Clostridia;o__Clostridiales;f__Lachnospiraceae;g__Lachnobacterium;s__	0.000975623	0.000211256	0.000135769	0.00833523	0.000148892	0.000107095	8.65539e-05	0.000327852	0.000206012	0.000154921	0.000203338	0.00020558	0.00180767	0.0328196	0.00115772	0.000222916	0.000744854	0.000280197
k__Bacteria;p__Firmicutes;c__Clostridia;o__Clostridiales;f__Lachnospiraceae;g__Lachnospira;s__	0.00441035	0.00855586	0.0031227	0.00709425	0.00187178	0.0133333	0.0145843	0.00364088	0.00627545	0.000352093	0.00720927	0.000293686	0.00243255	0.00839198	0.00302787	0.0029587	0.0221199	0.000819036
k__Bacteria;p__Firmicutes;c__Clostridia;o__Clostridiales;f__Lachnospiraceae;g__Moryella;s__	0	0	1.93956e-05	0	0	0	0	0	0	0	0	0	0	0	0	0	0	0
k__Bacteria;p__Firmicutes;c__Clostridia;o__Clostridiales;f__Lachnospiraceae;g__Oribacterium;s__	0	0	3.87913e-05	2.0683e-05	0	0	0	0	0	0	0	1.46843e-05	0	0	0	0	0	0
k__Bacteria;p__Firmicutes;c__Clostridia;o__Clostridiales;f__Lachnospiraceae;g__Pseudobutyrivibrio;s__	0	2.11256e-05	0	2.0683e-05	0	0.000107095	2.16385e-05	0	0	2.81674e-05	0.000166368	1.46843e-05	2.23169e-05	0	2.22638e-05	2.02651e-05	0	0
k__Bacteria;p__Firmicutes;c__Clostridia;o__Clostridiales;f__Lachnospiraceae;g__Roseburia;s__	0.0139527	0.0272731	0.068583	0.00670128	0.003935	0.00908523	0.0257498	0.00992183	0.00839897	0.055349	0.0173577	0.0568869	0.00406168	0.0093363	0.00545463	0.0197787	0.0239482	0.0265756
k__Bacteria;p__Firmicutes;c__Clostridia;o__Clostridiales;f__Lachnospiraceae;g__Roseburia;s__faecis	5.34588e-05	0.000211256	0.000232748	4.13659e-05	0	0.000321285	8.65539e-05	3.45107e-05	0	0.000126753	5.54559e-05	0.00010279	0	0.000160356	6.67913e-05	0.00012159	0.000293427	0.000107768
k__Bacteria;p__Firmicutes;c__Clostridia;o__Clostridiales;f__Lachnospiraceae;g__Shuttleworthia;s__	0	0	1.93956e-05	0	0	1.78492e-05	0	0	0	0	5.54559e-05	0	0	0	2.22638e-05	4.05301e-05	0	2.15536e-05
k__Bacteria;p__Firmicutes;c__Clostridia;o__Clostridiales;f__Lachnospiraceae;g__[Ruminococcus];s__	0.0035951	0.000971776	0.000484891	0.00403318	0.000638108	0.0053012	0.00359199	0.0043311	0.00156886	0.000436595	0.00319796	0.000440529	0.00401705	0.000552339	0.00262713	0.00202651	0.000699711	0.00202604
k__Bacteria;p__Firmicutes;c__Clostridia;o__Clostridiales;f__Lachnospiraceae;g__[Ruminococcus];s__gnavus	0.00261948	0.00114078	0.001765	0.000848001	0.0035734	0.00119589	0.00121175	0.00288165	0.00388254	0.00894316	0.000739413	0.00939794	0.00080341	0.00213808	0.00122451	0.000790338	0.00139942	0.00232779
k__Bacteria;p__Firmicutes;c__Clostridia;o__Clostridiales;f__Lachnospiraceae;g__[Ruminococcus];s__torques	0.00785844	0.000126753	0.000174561	4.13659e-05	0.00180797	0.000249888	0.00114684	0.00329577	0.00290002	8.45023e-05	0.000332736	8.81057e-05	0.000111585	0.00274388	0.000244902	0.00160094	0.00282142	0.00842745
k__Bacteria;p__Firmicutes;c__Clostridia;o__Clostridiales;f__Peptococcaceae;g__;s__	8.01882e-05	0.00126753	0	2.0683e-05	0.000297784	0	0	0	0	1.40837e-05	1.84853e-05	0	2.23169e-05	0.00033853	0	0	0	0
k__Bacteria;p__Firmicutes;c__Clostridia;o__Clostridiales;f__Peptococcaceae;g__Peptococcus;s__	5.34588e-05	0	0	0.00153054	2.12703e-05	0	0	0	0	0	1.84853e-05	0	0.00107121	0	2.22638e-05	0	0	0
k__Bacteria;p__Firmicutes;c__Clostridia;o__Clostridiales;f__Peptococcaceae;g__rc4-4;s__	1.33647e-05	2.11256e-05	0	0	0	0	0	0	0	0	0	0	2.23169e-05	0	0	0	0.000293427	0.000193982
k__Bacteria;p__Firmicutes;c__Clostridia;o__Clostridiales;f__Peptostreptococcaceae;g__;s__	9.35529e-05	0.000739395	0.000329726	4.13659e-05	0.00148892	0.000124944	0.000887177	0.000155298	0.000174318	1.40837e-05	0.00110912	1.46843e-05	0.000223169	7.12695e-05	8.90551e-05	0.000466097	0.000361141	6.46607e-05
k__Bacteria;p__Firmicutes;c__Clostridia;o__Clostridiales;f__Peptostreptococcaceae;g__Clostridium;s__maritimum	0	0	0	0	0	0	0	0	0	0	0	0	0	0	0	0	0	0
k__Bacteria;p__Firmicutes;c__Clostridia;o__Clostridiales;f__Peptostreptococcaceae;g__Clostridium;s__metallolevans	0	0	0	0	0	0	0	0	0	0	1.84853e-05	0	0	0	0	0	0	0
k__Bacteria;p__Firmicutes;c__Clostridia;o__Clostridiales;f__Peptostreptococcaceae;g__Clostridium;s__ruminantium	0	0	0	0	0	0	0	0	0	0	0	0	0	0	0	0	0	0
k__Bacteria;p__Firmicutes;c__Clostridia;o__Clostridiales;f__Peptostreptococcaceae;g__Peptostreptococcus;s__	0	0	0	0	0	0	0	0	0	0	0	0	0	0	0	0	0	0
k__Bacteria;p__Firmicutes;c__Clostridia;o__Clostridiales;f__Peptostreptococcaceae;g__Peptostreptococcus;s__anaerobius	0	0	0	4.13659e-05	0	0	0	0	0	0	0	1.46843e-05	0	0	0	2.02651e-05	0	0
k__Bacteria;p__Firmicutes;c__Clostridia;o__Clostridiales;f__Peptostreptococcaceae;g__[Clostridium];s__difficile	0.000441035	0.0125908	0.00207533	0.000165464	0.00210576	0.000285587	0.00701086	0.00105258	0.00126777	4.22511e-05	0.00937205	1.46843e-05	0.000133902	0.000498886	4.45276e-05	0.00129696	0.0024377	0.000193982
k__Bacteria;p__Firmicutes;c__Clostridia;o__Clostridiales;f__Peptostreptococcaceae;g__[Clostridium];s__sordellii	0	0	0	0	0	0	0	0	0	0	0	0	0	0	0	0	0	0
k__Bacteria;p__Firmicutes;c__Clostridia;o__Clostridiales;f__Ruminococcaceae;g__;s__	0.0673848	0.068637	0.0232942	0.123167	0.123729	0.0425524	0.0569957	0.144962	0.0720885	0.015478	0.0634601	0.013025	0.248767	0.0506904	0.0313474	0.0551007	0.0919104	0.0837788
k__Bacteria;p__Firmicutes;c__Clostridia;o__Clostridiales;f__Ruminococcaceae;g__Anaerotruncus;s__	0.000120282	4.22511e-05	0	0	0.000425405	0	2.16385e-05	0.000172554	4.75413e-05	0	5.54559e-05	0	0	7.12695e-05	0	0	4.51427e-05	8.62143e-05
k__Bacteria;p__Firmicutes;c__Clostridia;o__Clostridiales;f__Ruminococcaceae;g__Butyricicoccus;s__pullicaecorum	0	0	5.81869e-05	0	0	0	0	0	0	0	0	0	0	0	0	0	0	0
k__Bacteria;p__Firmicutes;c__Clostridia;o__Clostridiales;f__Ruminococcaceae;g__Clostridium;s__methylpentosum	0	0	0	0	0	0	0	0	0	0	0	0	0	0	0	0	0	0
k__Bacteria;p__Firmicutes;c__Clostridia;o__Clostridiales;f__Ruminococcaceae;g__Faecalibacterium;s__	0	0	0	0	0	0	0	3.45107e-05	0	0	0	0	0	0	0	0	0	0
k__Bacteria;p__Firmicutes;c__Clostridia;o__Clostridiales;f__Ruminococcaceae;g__Faecalibacterium;s__prausnitzii	0.0974821	0.127641	0.0587106	0.0820906	0.0164206	0.0704507	0.140304	0.115611	0.143353	0.00768971	0.16426	0.00593245	0.0947801	0.0622183	0.0810624	0.0523244	0.0344438	0.0537762
k__Bacteria;p__Firmicutes;c__Clostridia;o__Clostridiales;f__Ruminococcaceae;g__Oscillospira;s__	0.00505186	0.00627429	0.000969782	0.00841796	0.0158463	0.0021419	0.00279136	0.00907632	0.00594267	0.00287308	0.00508346	0.00215859	0.00845812	0.00573719	0.00538784	0.00285737	0.00631997	0.00829813
k__Bacteria;p__Firmicutes;c__Clostridia;o__Clostridiales;f__Ruminococcaceae;g__Ruminococcus;s__	0.0240965	0.0273787	0.00257962	0.0505284	0.0811248	0.0198661	0.0397931	0.0598761	0.0516299	0.00101403	0.00870658	0.000998532	0.0640719	0.0932918	0.00759195	0.00656588	0.0296136	0.0437753
k__Bacteria;p__Firmicutes;c__Clostridia;o__Clostridiales;f__Ruminococcaceae;g__Ruminococcus;s__bromii	0.000320753	2.11256e-05	3.87913e-05	0.000144781	0.000148892	0	2.16385e-05	6.90214e-05	0.00795525	0	3.69706e-05	4.40529e-05	6.69508e-05	0.000142539	4.45276e-05	4.05301e-05	0.00480769	0.00140098
k__Bacteria;p__Firmicutes;c__Clostridia;o__Clostridiales;f__Ruminococcaceae;g__Ruminococcus;s__callidus	0	2.11256e-05	0	0	0	0	2.16385e-05	6.90214e-05	1.58471e-05	0	0	0	0	0	0	0	4.51427e-05	0
k__Bacteria;p__Firmicutes;c__Clostridia;o__Clostridiales;f__Ruminococcaceae;g__Ruminococcus;s__flavefaciens	0	0	0	0	0	0	0	0	0	0	1.84853e-05	0	0	0	0	0	0	0
k__Bacteria;p__Firmicutes;c__Clostridia;o__Clostridiales;f__Veillonellaceae;g__;s__	2.67294e-05	2.11256e-05	0	0.000310244	0	0	0	0	0	0	1.84853e-05	0	0.000490973	0	0	2.02651e-05	0	2.15536e-05
k__Bacteria;p__Firmicutes;c__Clostridia;o__Clostridiales;f__Veillonellaceae;g__Acidaminococcus;s__	0.00020047	0.000105628	0	0	2.12703e-05	0.00201696	0	3.45107e-05	0	1.40837e-05	1.84853e-05	2.93686e-05	0	0	0.00278297	2.02651e-05	2.25713e-05	0
k__Bacteria;p__Firmicutes;c__Clostridia;o__Clostridiales;f__Veillonellaceae;g__Dialister;s__	0.00429007	0.0102459	0.000562473	0.0167739	0.000467946	0.042963	0.0818367	0.0795472	0.000934979	0.000436595	0.010666	0.000381791	0.0871923	0.000356347	0.0621159	0.0930977	0.0503341	0.00053884
k__Bacteria;p__Firmicutes;c__Clostridia;o__Clostridiales;f__Veillonellaceae;g__Megamonas;s__	0.134582	0.000147879	0.000116374	8.27318e-05	8.5081e-05	0.0246676	0.0118579	0.000138043	0.000142624	0.000140837	0.000184853	8.81057e-05	0.000267803	0.000142539	0.0067014	0.0551818	0.000135428	0.000172429
k__Bacteria;p__Firmicutes;c__Clostridia;o__Clostridiales;f__Veillonellaceae;g__Megasphaera;s__	0.00141666	0.00133091	9.69782e-05	0.0103828	0.000127622	0.048407	4.32769e-05	0.000155298	0.000158471	0.000140837	0.000942751	7.34214e-05	0.00441876	8.90869e-05	0.0708434	0.000141855	4.51427e-05	0.000215536
k__Bacteria;p__Firmicutes;c__Clostridia;o__Clostridiales;f__Veillonellaceae;g__Mitsuokella;s__	0.000106918	2.11256e-05	1.93956e-05	0.00275083	0	1.78492e-05	0	1.72554e-05	0	1.40837e-05	0	0	0.00363766	1.78174e-05	0	0	0	0
k__Bacteria;p__Firmicutes;c__Clostridia;o__Clostridiales;f__Veillonellaceae;g__Mitsuokella;s__multacida	2.67294e-05	0	0	0.000475708	0	0	0	0	0	0	0	1.46843e-05	0.000580241	1.78174e-05	0	0	0	0
k__Bacteria;p__Firmicutes;c__Clostridia;o__Clostridiales;f__Veillonellaceae;g__Phascolarctobacterium;s__	0.0138057	0.000105628	5.81869e-05	8.27318e-05	0.00601948	0.000678269	0.000259662	5.17661e-05	0.00476998	1.40837e-05	0.000110912	5.87372e-05	0.000156219	0.00550557	0.00160299	0.00184412	4.51427e-05	0.00260798
k__Bacteria;p__Firmicutes;c__Clostridia;o__Clostridiales;f__Veillonellaceae;g__Selenomonas;s__	0	0	0	0	0	0	0	0	0	0	0	0	0	0	0	0	0	0
k__Bacteria;p__Firmicutes;c__Clostridia;o__Clostridiales;f__Veillonellaceae;g__Succiniclasticum;s__	6.68235e-05	0	0	0	2.12703e-05	0	0	1.72554e-05	1.58471e-05	0	0	0	0	1.78174e-05	4.45276e-05	2.02651e-05	0	0
k__Bacteria;p__Firmicutes;c__Clostridia;o__Clostridiales;f__Veillonellaceae;g__Veillonella;s__	1.33647e-05	0	0	0	0	1.78492e-05	0	0	0	0	1.84853e-05	0	2.23169e-05	0	2.22638e-05	0	0	0
k__Bacteria;p__Firmicutes;c__Clostridia;o__Clostridiales;f__Veillonellaceae;g__Veillonella;s__dispar	0.000187106	0.000169005	0.000717638	0.000103415	2.12703e-05	5.35475e-05	8.65539e-05	1.72554e-05	0	0.000126753	0.000480618	0.000117474	0.000379388	3.56347e-05	0.000155846	0	0	0
k__Bacteria;p__Firmicutes;c__Clostridia;o__Clostridiales;f__Veillonellaceae;g__Veillonella;s__parvula	0	0	0.000135769	4.13659e-05	0	0	0	1.72554e-05	0	2.81674e-05	0	0	0	0	0	0	0	0
k__Bacteria;p__Firmicutes;c__Clostridia;o__Clostridiales;f__[Mogibacteriaceae];g__;s__	0.000561317	0.0010774	3.87913e-05	0.00186147	0.00742332	0.00021419	0.000714069	0.00108709	0.000380331	4.22511e-05	0.000258794	1.46843e-05	0.00153987	0.00288641	0.000244902	0.000303976	0.000248285	0.000409518
k__Bacteria;p__Firmicutes;c__Clostridia;o__Clostridiales;f__[Mogibacteriaceae];g__Mogibacterium;s__	0	0	0	0	0	0	0	0	0	0	1.84853e-05	0	0	0	0	0	0	0
k__Bacteria;p__Firmicutes;c__Clostridia;o__Clostridiales;f__[Tissierellaceae];g__1-68;s__	0	0	0	0	0	0	0	0	0	0	0	0	0	0	0	0	0	0
k__Bacteria;p__Firmicutes;c__Clostridia;o__Clostridiales;f__[Tissierellaceae];g__Anaerococcus;s__	0.000133647	8.45023e-05	5.81869e-05	0.000144781	4.25405e-05	0	8.65539e-05	8.62768e-05	3.16942e-05	2.81674e-05	0.000110912	2.93686e-05	2.23169e-05	3.56347e-05	6.67913e-05	0.000141855	9.02853e-05	8.62143e-05
k__Bacteria;p__Firmicutes;c__Clostridia;o__Clostridiales;f__[Tissierellaceae];g__Finegoldia;s__	0.000106918	2.11256e-05	3.87913e-05	0.000103415	6.38108e-05	3.56983e-05	4.32769e-05	3.45107e-05	1.58471e-05	5.63349e-05	0.000147883	2.93686e-05	2.23169e-05	1.78174e-05	2.22638e-05	2.02651e-05	4.51427e-05	4.31072e-05
k__Bacteria;p__Firmicutes;c__Clostridia;o__Clostridiales;f__[Tissierellaceae];g__Parvimonas;s__	0	0	0	0	0	0	0	0	0	0	0	1.46843e-05	4.46339e-05	0	0	0	0	2.15536e-05
k__Bacteria;p__Firmicutes;c__Clostridia;o__Clostridiales;f__[Tissierellaceae];g__Peptoniphilus;s__	6.68235e-05	4.22511e-05	0	4.13659e-05	2.12703e-05	3.56983e-05	0.000108192	5.17661e-05	9.50826e-05	4.22511e-05	5.54559e-05	0	0.000133902	3.56347e-05	2.22638e-05	8.10603e-05	4.51427e-05	4.31072e-05
k__Bacteria;p__Firmicutes;c__Clostridia;o__Clostridiales;f__[Tissierellaceae];g__WAL_1855D;s__	0	0	0	0	0	0	0	0	0	0	0	0	0	0	0	0	0	0
k__Bacteria;p__Firmicutes;c__Clostridia;o__Clostridiales;f__[Tissierellaceae];g__ph2;s__	0	0	0	0	0	0	0	0	0	0	0	0	0	0	0	0	0	0
k__Bacteria;p__Firmicutes;c__Clostridia;o__SHA-98;f__;g__;s__	0	0	0	0	2.12703e-05	0	0	0	0	0	0	0	0	0	0	0	0	0
k__Bacteria;p__Firmicutes;c__Erysipelotrichi;o__Erysipelotrichales;f__Erysipelotrichaceae;g__;s__	0.00342136	0.00386598	0.00541138	0.00035161	0.00210576	0.000196341	0.000389492	0.00172554	0.000586343	0.00368993	0.0160083	0.00212922	0.000267803	0.00413363	0.000556595	8.10603e-05	0.00794511	0.0372015
k__Bacteria;p__Firmicutes;c__Erysipelotrichi;o__Erysipelotrichales;f__Erysipelotrichaceae;g__Bulleidia;s__	0	2.11256e-05	0	0.000124098	0	1.78492e-05	0	0	0	1.40837e-05	0	0	0	0	8.90551e-05	0	0	0
k__Bacteria;p__Firmicutes;c__Erysipelotrichi;o__Erysipelotrichales;f__Erysipelotrichaceae;g__Bulleidia;s__moorei	0	0	0	0	0	0	0	0	0	0	0	0	2.23169e-05	0	0	2.02651e-05	0	0
k__Bacteria;p__Firmicutes;c__Erysipelotrichi;o__Erysipelotrichales;f__Erysipelotrichaceae;g__Bulleidia;s__p-1630-c5	0.000280659	0.000147879	7.75825e-05	0.00670128	0	0.00282017	2.16385e-05	5.17661e-05	4.75413e-05	4.22511e-05	0.000110912	1.46843e-05	0.00113816	0	0.00309467	6.07952e-05	2.25713e-05	2.15536e-05
k__Bacteria;p__Firmicutes;c__Erysipelotrichi;o__Erysipelotrichales;f__Erysipelotrichaceae;g__Catenibacterium;s__	0.00260612	0.00019013	0.000271539	0.0465573	0.000127622	0.0366087	0.0185658	0.000138043	0.000237707	0.000253507	0.000388192	0.000117474	0.0351492	8.90869e-05	0.071823	0.0237709	0.000248285	0.000237089
k__Bacteria;p__Firmicutes;c__Erysipelotrichi;o__Erysipelotrichales;f__Erysipelotrichaceae;g__Clostridium;s__cocleatum	0	0	0	0	0	0	0	0	0	0	0	0	0	0	0	0	0	0
k__Bacteria;p__Firmicutes;c__Erysipelotrichi;o__Erysipelotrichales;f__Erysipelotrichaceae;g__Coprobacillus;s__	4.00941e-05	2.11256e-05	0	0	0	0	2.16385e-05	0.000120788	0.000237707	0	0	0	0	0	4.45276e-05	0	2.25713e-05	2.15536e-05
k__Bacteria;p__Firmicutes;c__Erysipelotrichi;o__Erysipelotrichales;f__Erysipelotrichaceae;g__Coprobacillus;s__cateniformis	8.01882e-05	2.11256e-05	5.81869e-05	0.000227512	0.000914621	0	0	0	0	0	0.00131246	0	4.46339e-05	1.78174e-05	8.90551e-05	0	0	2.15536e-05
k__Bacteria;p__Firmicutes;c__Erysipelotrichi;o__Erysipelotrichales;f__Erysipelotrichaceae;g__Holdemania;s__	8.01882e-05	4.22511e-05	0	0	0.000297784	1.78492e-05	6.49154e-05	0	3.16942e-05	0	5.54559e-05	0	4.46339e-05	3.56347e-05	0.000133583	2.02651e-05	0.000112857	0.00030175
k__Bacteria;p__Firmicutes;c__Erysipelotrichi;o__Erysipelotrichales;f__Erysipelotrichaceae;g__[Eubacterium];s__biforme	0.00491821	0.0564686	0.000329726	0.0520383	0.000212703	0.03195	0.0130913	0.00025883	0.000221859	0.000183088	0.119526	0.000146843	0.0232766	0.000267261	0.03629	0.0201029	0.0290944	0.000258643
k__Bacteria;p__Firmicutes;c__Erysipelotrichi;o__Erysipelotrichales;f__Erysipelotrichaceae;g__[Eubacterium];s__cylindroides	4.00941e-05	0	0	0	0	1.78492e-05	0	3.45107e-05	0	2.81674e-05	0	0	0.000490973	1.78174e-05	2.22638e-05	2.02651e-05	0	0
k__Bacteria;p__Firmicutes;c__Erysipelotrichi;o__Erysipelotrichales;f__Erysipelotrichaceae;g__[Eubacterium];s__dolichum	0.0002272	0.000401386	0.000193956	2.0683e-05	0.000404135	3.56983e-05	0	6.90214e-05	0.00250384	0.000295758	0.000221824	0.000279001	2.23169e-05	1.78174e-05	0.000111319	0.000162121	6.7714e-05	0.00562548
k__Bacteria;p__Firmicutes;c__Erysipelotrichi;o__Erysipelotrichales;f__Erysipelotrichaceae;g__cc_115;s__	0	0	0	0	0.000148892	0	0	6.90214e-05	0.000221859	0	0	0	0	0	0	0	0	0
k__Bacteria;p__Firmicutes;c__Erysipelotrichi;o__Erysipelotrichales;f__Erysipelotrichaceae;g__p-75-a5;s__	1.33647e-05	0	0	0.000475708	0	0	0	0	0	0	0	0	0.000468656	0	0	0	0	0
k__Bacteria;p__Fusobacteria;c__Fusobacteriia;o__Fusobacteriales;f__Fusobacteriaceae;g__Fusobacterium;s__	0.00557308	2.11256e-05	0	2.0683e-05	2.12703e-05	0.000749665	0	0	0	0	0	2.93686e-05	2.23169e-05	0	0.00300561	2.02651e-05	2.25713e-05	0
k__Bacteria;p__Fusobacteria;c__Fusobacteriia;o__Fusobacteriales;f__Leptotrichiaceae;g__Leptotrichia;s__	0	0	0	0	0	0	0	0	0	0	1.84853e-05	0	0	0	0	0	0	0
k__Bacteria;p__Lentisphaerae;c__[Lentisphaeria];o__Victivallales;f__Victivallaceae;g__;s__	0.000106918	4.22511e-05	0	0	0.000233973	0	0	0.000138043	0	0	0	0	0	0.000124722	2.22638e-05	0	0.000722282	0
k__Bacteria;p__Lentisphaerae;c__[Lentisphaeria];o__Victivallales;f__Victivallaceae;g__Victivallis;s__vadensis	0	0	0	0	0	0	0	0	0	0	0	0	0	0	0	0	0	0
k__Bacteria;p__OP3;c__koll11;o__GIF10;f__;g__;s__	0	0	0	2.0683e-05	0	0	0	0	0	0	0	0	0	0	0	0	0	0
k__Bacteria;p__Proteobacteria;c__Alphaproteobacteria;o__BD7-3;f__;g__;s__	0	0	0	0	0	0	0	0	0	0	0	0	0	0	0	0	0	0
k__Bacteria;p__Proteobacteria;c__Alphaproteobacteria;o__Caulobacterales;f__Caulobacteraceae;g__;s__	0	0	0	0	0	0	0	0	0	0	0	0	0	1.78174e-05	0	0	0	0
k__Bacteria;p__Proteobacteria;c__Alphaproteobacteria;o__Caulobacterales;f__Caulobacteraceae;g__Phenylobacterium;s__	4.00941e-05	0	0	2.0683e-05	0	0	0	0	0	1.40837e-05	0	0	0	0	0	0	0	0
k__Bacteria;p__Proteobacteria;c__Alphaproteobacteria;o__RF32;f__;g__;s__	0.000280659	0	0	0	2.12703e-05	0	0	1.72554e-05	1.58471e-05	4.22511e-05	0	1.46843e-05	2.23169e-05	1.78174e-05	2.22638e-05	0	0.0149874	0.00030175
k__Bacteria;p__Proteobacteria;c__Alphaproteobacteria;o__Rhizobiales;f__;g__;s__	0	0	0	0	0	0	0	0	0	0	0	0	0	0	0	0	0	0
k__Bacteria;p__Proteobacteria;c__Alphaproteobacteria;o__Rhizobiales;f__Aurantimonadaceae;g__Aurantimonas;s__altamirensis	0	0	0	0	0	0	2.16385e-05	0	0	0	0	0	0	0	0	0	0	0
k__Bacteria;p__Proteobacteria;c__Alphaproteobacteria;o__Rhizobiales;f__Bartonellaceae;g__;s__	0	0	0	0	0	0	0	0	0	0	0	0	0	0	0	0	0	0
k__Bacteria;p__Proteobacteria;c__Alphaproteobacteria;o__Rhizobiales;f__Bradyrhizobiaceae;g__;s__	0	0	0	0	0	0	0	0	0	0	0	0	0	0	0	0	0	0
k__Bacteria;p__Proteobacteria;c__Alphaproteobacteria;o__Rhizobiales;f__Brucellaceae;g__;s__	0	0	0	0	0	0	0	0	0	0	0	0	0	0	0	0	0	0
k__Bacteria;p__Proteobacteria;c__Alphaproteobacteria;o__Rhizobiales;f__Brucellaceae;g__Ochrobactrum;s__grignonense	0	2.11256e-05	0	0	0	0	0	0	0	0	0	0	0	0	0	0	0	0
k__Bacteria;p__Proteobacteria;c__Alphaproteobacteria;o__Rhizobiales;f__Hyphomicrobiaceae;g__;s__	0	0	0	0	0	0	0	0	0	0	0	0	0	0	0	0	0	0
k__Bacteria;p__Proteobacteria;c__Alphaproteobacteria;o__Rhizobiales;f__Hyphomicrobiaceae;g__Pannonibacter;s__phragmitetus	2.67294e-05	4.22511e-05	0	0	0	0	4.32769e-05	0	0	0	1.84853e-05	1.46843e-05	0	0	0	0	0	0
k__Bacteria;p__Proteobacteria;c__Alphaproteobacteria;o__Rhizobiales;f__Hyphomicrobiaceae;g__Polymorphum;s__gilvum	0	0	0	0	0	0	0	0	0	0	0	0	0	0	0	0	0	0
k__Bacteria;p__Proteobacteria;c__Alphaproteobacteria;o__Rhizobiales;f__Methylocystaceae;g__;s__	0	0	1.93956e-05	0	0	0	0	0	0	0	0	0	0	0	0	0	0	0
k__Bacteria;p__Proteobacteria;c__Alphaproteobacteria;o__Rhizobiales;f__Rhizobiaceae;g__;s__	0	0	0	0	0	0	0	0	0	0	0	0	0	0	0	0	0	0
k__Bacteria;p__Proteobacteria;c__Alphaproteobacteria;o__Rhizobiales;f__Rhizobiaceae;g__Agrobacterium;s__	2.67294e-05	0	0	0	0	0	2.16385e-05	0	0	0	0	0	2.23169e-05	0	0	2.02651e-05	0	0
k__Bacteria;p__Proteobacteria;c__Alphaproteobacteria;o__Rhizobiales;f__Rhizobiaceae;g__Shinella;s__	0	0	0	0	0	0	0	0	0	0	0	0	0	0	0	0	0	0
k__Bacteria;p__Proteobacteria;c__Alphaproteobacteria;o__Rhodobacterales;f__Rhodobacteraceae;g__Paracoccus;s__	0	0	0	0	0	0	0	0	0	0	0	0	0	0	0	0	0	0
k__Bacteria;p__Proteobacteria;c__Alphaproteobacteria;o__Rhodobacterales;f__Rhodobacteraceae;g__Paracoccus;s__aminovorans	0	0	0	0	0	0	0	0	0	1.40837e-05	0	0	0	0	0	0	0	0
k__Bacteria;p__Proteobacteria;c__Alphaproteobacteria;o__Rhodobacterales;f__Rhodobacteraceae;g__Paracoccus;s__marcusii	1.33647e-05	0	0	0	0	0	0	1.72554e-05	0	0	0	0	0	0	0	0	0	0
k__Bacteria;p__Proteobacteria;c__Alphaproteobacteria;o__Rhodospirillales;f__Rhodospirillaceae;g__;s__	0	2.11256e-05	0	0	0	0	0	0	0	0	0	0	0	0	2.22638e-05	0	0	0
k__Bacteria;p__Proteobacteria;c__Alphaproteobacteria;o__Rhodospirillales;f__Rhodospirillaceae;g__Azospirillum;s__	1.33647e-05	0	0	0	0	0	0	0	0	0	1.84853e-05	0	0	0	0	0	0	0
k__Bacteria;p__Proteobacteria;c__Alphaproteobacteria;o__Rickettsiales;f__Pelagibacteraceae;g__;s__	1.33647e-05	0	0	0	0	0	0	0	0	0	0	0	0	0	0	0	0	0
k__Bacteria;p__Proteobacteria;c__Alphaproteobacteria;o__Rickettsiales;f__mitochondria;g__Nelumbo;s__nucifera	0	0	0	0	0	0	0	0	0	0	0	0	0	0	0	0	0	0
k__Bacteria;p__Proteobacteria;c__Alphaproteobacteria;o__Sphingomonadales;f__Sphingomonadaceae;g__;s__	4.00941e-05	0	0	0	0	1.78492e-05	0	0	0	1.40837e-05	1.84853e-05	0	0	0	0	2.02651e-05	0	0
k__Bacteria;p__Proteobacteria;c__Alphaproteobacteria;o__Sphingomonadales;f__Sphingomonadaceae;g__Kaistobacter;s__	1.33647e-05	0	0	2.0683e-05	0	0	0	1.72554e-05	0	1.40837e-05	0	0	2.23169e-05	0	0	0	0	0
k__Bacteria;p__Proteobacteria;c__Alphaproteobacteria;o__Sphingomonadales;f__Sphingomonadaceae;g__Sphingomonas;s__	0	0	0	2.0683e-05	0	0	0	0	0	0	0	0	0	0	0	0	0	0
k__Bacteria;p__Proteobacteria;c__Betaproteobacteria;o__;f__;g__;s__	1.33647e-05	2.11256e-05	1.93956e-05	0	0	0	0	0	1.58471e-05	0	0	0	0	0	0	0	0	0
k__Bacteria;p__Proteobacteria;c__Betaproteobacteria;o__Burkholderiales;f__;g__;s__	1.33647e-05	2.11256e-05	0	0	0	0	0	0	0	0	0	0	0	0	0	0	0	0
k__Bacteria;p__Proteobacteria;c__Betaproteobacteria;o__Burkholderiales;f__Alcaligenaceae;g__Sutterella;s__	0.0147279	0.0115768	0.00673028	0.00299903	0.00134003	0.00339134	0.00192582	0.016082	0.00286833	0.0655879	0.021406	0.0549486	0.000267803	0.000552339	0.0134696	0.00522839	0.020743	0.00105613
k__Bacteria;p__Proteobacteria;c__Betaproteobacteria;o__Burkholderiales;f__Burkholderiaceae;g__Burkholderia;s__	0	0	0	0	0	0	0	0	0	0	0	0	0	0	0	0	0	0
k__Bacteria;p__Proteobacteria;c__Betaproteobacteria;o__Burkholderiales;f__Burkholderiaceae;g__Lautropia;s__	1.33647e-05	0	1.93956e-05	0	0	0	0	0	0	0	0	0	0	0	0	0	0	0
k__Bacteria;p__Proteobacteria;c__Betaproteobacteria;o__Burkholderiales;f__Comamonadaceae;g__;s__	2.67294e-05	0	0	0	0	0	0	0	0	1.40837e-05	0	0	2.23169e-05	0	0	0	0	0
k__Bacteria;p__Proteobacteria;c__Betaproteobacteria;o__Burkholderiales;f__Comamonadaceae;g__Comamonas;s__	0	0	0	0	0	0	0	0	0	0	0	0	0	0	0	0	0	0
k__Bacteria;p__Proteobacteria;c__Betaproteobacteria;o__Burkholderiales;f__Comamonadaceae;g__Delftia;s__	1.33647e-05	2.11256e-05	0	0	2.12703e-05	1.78492e-05	0	0	0	0	0	0	0	0	0	0	0	0
k__Bacteria;p__Proteobacteria;c__Betaproteobacteria;o__Burkholderiales;f__Comamonadaceae;g__Ramlibacter;s__	0	0	0	0	2.12703e-05	0	0	0	0	0	0	0	0	0	0	0	0	0
k__Bacteria;p__Proteobacteria;c__Betaproteobacteria;o__Burkholderiales;f__Comamonadaceae;g__Tepidimonas;s__	0	0	0	0	0	0	0	0	0	0	0	0	0	0	0	0	0	0
k__Bacteria;p__Proteobacteria;c__Betaproteobacteria;o__Burkholderiales;f__Comamonadaceae;g__Variovorax;s__	0	0	0	0	0	0	0	0	0	0	0	0	0	0	0	0	0	0
k__Bacteria;p__Proteobacteria;c__Betaproteobacteria;o__Burkholderiales;f__Oxalobacteraceae;g__;s__	0	2.11256e-05	0	0	0	0	0	0	0	0	0	0	0	0	0	0	0	0
k__Bacteria;p__Proteobacteria;c__Betaproteobacteria;o__Burkholderiales;f__Oxalobacteraceae;g__Janthinobacterium;s__	0	0	0	0	0	0	0	0	0	0	0	0	0	0	0	0	0	0
k__Bacteria;p__Proteobacteria;c__Betaproteobacteria;o__Burkholderiales;f__Oxalobacteraceae;g__Massilia;s__aerolata	0	0	1.93956e-05	0	0	0	0	0	0	0	0	0	0	0	0	0	0	0
k__Bacteria;p__Proteobacteria;c__Betaproteobacteria;o__Burkholderiales;f__Oxalobacteraceae;g__Oxalobacter;s__	0	0	0	0	0	0	0	0	0	0	0	0	0	0	0	0	0	0
k__Bacteria;p__Proteobacteria;c__Betaproteobacteria;o__Burkholderiales;f__Oxalobacteraceae;g__Oxalobacter;s__formigenes	1.33647e-05	0	0	0	0	0	0	0	0	0	0	0	0	0	0	0	0	0
k__Bacteria;p__Proteobacteria;c__Betaproteobacteria;o__Burkholderiales;f__Oxalobacteraceae;g__Polynucleobacter;s__	1.33647e-05	0	0	0	0	0	0	0	0	0	0	0	0	0	0	0	0	0
k__Bacteria;p__Proteobacteria;c__Betaproteobacteria;o__Burkholderiales;f__Oxalobacteraceae;g__Ralstonia;s__	0	0	0	0	0	0	0	0	0	0	0	0	0	0	0	0	0	0
k__Bacteria;p__Proteobacteria;c__Betaproteobacteria;o__Neisseriales;f__Neisseriaceae;g__;s__	0	0	0	0	0	0	0	0	0	0	0	0	0	0	0	0	0	0
k__Bacteria;p__Proteobacteria;c__Betaproteobacteria;o__Neisseriales;f__Neisseriaceae;g__Neisseria;s__	0	0	0	0	0	0	0	0	0	0	0	0	0	0	0	0	0	0
k__Bacteria;p__Proteobacteria;c__Betaproteobacteria;o__Neisseriales;f__Neisseriaceae;g__Neisseria;s__subflava	0	0	1.93956e-05	0	0	0	0	0	0	0	0	0	0	0	0	0	0	0
k__Bacteria;p__Proteobacteria;c__Betaproteobacteria;o__Rhodocyclales;f__Rhodocyclaceae;g__Petrobacter;s__succinatimandens	0	0	0	0	0	0	0	0	0	0	0	0	0	0	0	0	0	0
k__Bacteria;p__Proteobacteria;c__Deltaproteobacteria;o__Bdellovibrionales;f__Bacteriovoracaceae;g__;s__	0	0	0	0	0	0	0	0	0	0	0	0	0	0	0	0	0	0
k__Bacteria;p__Proteobacteria;c__Deltaproteobacteria;o__Desulfobacterales;f__Desulfobulbaceae;g__;s__	0	2.11256e-05	0	0	0	0	0	0	0	0	0	0	0	0	0	0	0	0
k__Bacteria;p__Proteobacteria;c__Deltaproteobacteria;o__Desulfovibrionales;f__Desulfovibrionaceae;g__;s__	0.000320753	0	0	0.000103415	0	0	4.32769e-05	1.72554e-05	0	0	0	0	2.23169e-05	0	0	2.02651e-05	0	0
k__Bacteria;p__Proteobacteria;c__Deltaproteobacteria;o__Desulfovibrionales;f__Desulfovibrionaceae;g__Bilophila;s__	0.00157703	0.000211256	1.93956e-05	2.0683e-05	0.00208449	0.00087461	0.000108192	1.72554e-05	0.000649731	4.22511e-05	0.000110912	0	4.46339e-05	0.000320713	0.00135809	0.000162121	0.00185085	0.000409518
k__Bacteria;p__Proteobacteria;c__Deltaproteobacteria;o__Desulfovibrionales;f__Desulfovibrionaceae;g__Desulfovibrio;s__	0.0162515	0.00306321	0.000116374	0.000186147	2.12703e-05	0.0064614	6.49154e-05	0.00790296	0.000158471	2.81674e-05	0.00190399	8.81057e-05	0.00100426	8.90869e-05	0.00623386	6.07952e-05	0.00352113	0.000107768
k__Bacteria;p__Proteobacteria;c__Deltaproteobacteria;o__Desulfovibrionales;f__Desulfovibrionaceae;g__Desulfovibrio;s__D168	0.000106918	0.000147879	0	0.00386771	0	0	2.16385e-05	1.72554e-05	0	1.40837e-05	5.54559e-05	0	0.000357071	0	0	0	2.25713e-05	4.31072e-05
k__Bacteria;p__Proteobacteria;c__Deltaproteobacteria;o__Syntrophobacterales;f__Syntrophaceae;g__Desulfobacca;s__	0	0	0	0	2.12703e-05	0	0	0	0	0	0	0	0	0	0	0	0	0
k__Bacteria;p__Proteobacteria;c__Epsilonproteobacteria;o__Campylobacterales;f__Campylobacteraceae;g__Arcobacter;s__	0	0	0	0	0	0	0	1.72554e-05	0	0	0	0	0	0	0	0	0	0
k__Bacteria;p__Proteobacteria;c__Epsilonproteobacteria;o__Campylobacterales;f__Campylobacteraceae;g__Campylobacter;s__	0	0	0	0	0	0	0	0	0	0	0	0	0	1.78174e-05	0	0	0	0
k__Bacteria;p__Proteobacteria;c__Epsilonproteobacteria;o__Campylobacterales;f__Campylobacteraceae;g__Campylobacter;s__rectus	0	0	0	0	0	0	0	0	0	0	0	0	0	0	0	0	0	0
k__Bacteria;p__Proteobacteria;c__Epsilonproteobacteria;o__Campylobacterales;f__Campylobacteraceae;g__Campylobacter;s__ureolyticus	0	0	0	0	0	0	0	0	0	0	0	0	0	0	0	0	0	0
k__Bacteria;p__Proteobacteria;c__Epsilonproteobacteria;o__Campylobacterales;f__Helicobacteraceae;g__Helicobacter;s__	0	0	0	0	0	0	0	0	0	0	0	0	0	0	0	0	0	0
k__Bacteria;p__Proteobacteria;c__Epsilonproteobacteria;o__Campylobacterales;f__Helicobacteraceae;g__Sulfurimonas;s__	0	0	0	0	2.12703e-05	0	0	0	0	0	0	0	0	0	0	0	0	0
k__Bacteria;p__Proteobacteria;c__Gammaproteobacteria;o__Aeromonadales;f__Aeromonadaceae;g__;s__	0	0	0	0	0	0	0	0	0	0	0	0	0	0	0	0	0	0
k__Bacteria;p__Proteobacteria;c__Gammaproteobacteria;o__Aeromonadales;f__Succinivibrionaceae;g__;s__	1.33647e-05	0	0	0	0	0	0	0	0	0	0	0	0	0	0	0	0	0
k__Bacteria;p__Proteobacteria;c__Gammaproteobacteria;o__Aeromonadales;f__Succinivibrionaceae;g__Anaerobiospirillum;s__	1.33647e-05	2.11256e-05	0	0	0	0.000232039	0	0	0	0	0	0	0	0	0.00340636	0	0	0
k__Bacteria;p__Proteobacteria;c__Gammaproteobacteria;o__Aeromonadales;f__Succinivibrionaceae;g__Succinivibrio;s__	0.00566663	0.00057039	0.000465495	0.0643653	0.000276513	0.0973672	0.0632709	0.000776491	0.000792355	0.000309842	0.000536074	0.000396476	0.00107121	0.0004098	0.0524089	0.232136	0.000925424	0.000732822
k__Bacteria;p__Proteobacteria;c__Gammaproteobacteria;o__Chromatiales;f__Chromatiaceae;g__Thiodictyon;s__syntrophicum	0	0	1.93956e-05	0	0	0	0	0	0	0	0	0	0	0	0	0	0	0
k__Bacteria;p__Proteobacteria;c__Gammaproteobacteria;o__Enterobacteriales;f__Enterobacteriaceae;g__;s__	0.00225863	0.00114078	0.0104542	0.00111688	0.000957162	0.000410531	0.000519323	0.000552172	0.00446888	0.00139429	0.00140488	0.000748899	0.000424022	0.000552339	0.000289429	0.000972723	0.000451427	0.00114234
k__Bacteria;p__Proteobacteria;c__Gammaproteobacteria;o__Enterobacteriales;f__Enterobacteriaceae;g__Citrobacter;s__	0	0	0	0	0	0	0	0	0	0	0	0	0	0	2.22638e-05	0	0	2.15536e-05
k__Bacteria;p__Proteobacteria;c__Gammaproteobacteria;o__Enterobacteriales;f__Enterobacteriaceae;g__Cronobacter;s__dublinensis	0	0	0	0	0	0	0	0	0	0	0	0	0	0	0	0	0	0
k__Bacteria;p__Proteobacteria;c__Gammaproteobacteria;o__Enterobacteriales;f__Enterobacteriaceae;g__Enterobacter;s__	0	0	0	0	0	0	0	0	0	0	0	0	0	0	0	0	0	0
k__Bacteria;p__Proteobacteria;c__Gammaproteobacteria;o__Enterobacteriales;f__Enterobacteriaceae;g__Enterobacter;s__cloacae	0	0	0	0	0	0	0	0	0	0	0	0	0	0	0	0	0	0
k__Bacteria;p__Proteobacteria;c__Gammaproteobacteria;o__Enterobacteriales;f__Enterobacteriaceae;g__Enterobacter;s__gergoviae	0	0	0	0	0	0	0	0	0	0	0	0	0	0	0	0	0	0
k__Bacteria;p__Proteobacteria;c__Gammaproteobacteria;o__Enterobacteriales;f__Enterobacteriaceae;g__Enterobacter;s__hormaechei	0	0	0	0	0	0	0	0	0	0	0	0	0	0	0	0	0	0
k__Bacteria;p__Proteobacteria;c__Gammaproteobacteria;o__Enterobacteriales;f__Enterobacteriaceae;g__Enterobacter;s__turicensis	0	0	0	0	0	0	0	0	0	0	0	0	0	0	0	0	0	0
k__Bacteria;p__Proteobacteria;c__Gammaproteobacteria;o__Enterobacteriales;f__Enterobacteriaceae;g__Erwinia;s__	1.33647e-05	0	9.69782e-05	0	0	0	0	0	9.50826e-05	0	0	0	0	0	0	0	0	0
k__Bacteria;p__Proteobacteria;c__Gammaproteobacteria;o__Enterobacteriales;f__Enterobacteriaceae;g__Erwinia;s__soli	0	0	0	0	0	0	0	0	0	0	0	0	0	0	0	0	0	0
k__Bacteria;p__Proteobacteria;c__Gammaproteobacteria;o__Enterobacteriales;f__Enterobacteriaceae;g__Escherichia;s__coli	1.33647e-05	0	0	0	0	0	0	0	0	0	0	0	0	0	0	0	0	0
k__Bacteria;p__Proteobacteria;c__Gammaproteobacteria;o__Enterobacteriales;f__Enterobacteriaceae;g__Hafnia;s__alvei	0	0	0	0	0	0	0	0	0	0	0	0	0	0	0	0	0	0
k__Bacteria;p__Proteobacteria;c__Gammaproteobacteria;o__Enterobacteriales;f__Enterobacteriaceae;g__Klebsiella;s__	1.33647e-05	0	1.93956e-05	0	4.25405e-05	1.78492e-05	0	5.17661e-05	3.16942e-05	1.40837e-05	1.84853e-05	1.46843e-05	0	1.78174e-05	0	4.05301e-05	0	2.15536e-05
k__Bacteria;p__Proteobacteria;c__Gammaproteobacteria;o__Enterobacteriales;f__Enterobacteriaceae;g__Morganella;s__morganii	0	0	0	0	0	0	0	0	0	0	0	0	0	0	0	0	0	0
k__Bacteria;p__Proteobacteria;c__Gammaproteobacteria;o__Enterobacteriales;f__Enterobacteriaceae;g__Pantoea;s__ananatis	0	0	1.93956e-05	0	0	0	0	0	0	0	0	0	0	0	0	0	0	0
k__Bacteria;p__Proteobacteria;c__Gammaproteobacteria;o__Enterobacteriales;f__Enterobacteriaceae;g__Serratia;s__	0	0	0.00112495	8.27318e-05	0	0	0	0	0	0	3.69706e-05	0	0	0	0	0	0	0
k__Bacteria;p__Proteobacteria;c__Gammaproteobacteria;o__Enterobacteriales;f__Enterobacteriaceae;g__Shigella;s__sonnei	0	0	0	0	0	0	0	0	0	0	0	0	0	0	0	0	0	0
k__Bacteria;p__Proteobacteria;c__Gammaproteobacteria;o__Enterobacteriales;f__Enterobacteriaceae;g__Trabulsiella;s__	0	0	1.93956e-05	0	0	0	0	0	3.16942e-05	0	0	0	0	0	0	0	0	0
k__Bacteria;p__Proteobacteria;c__Gammaproteobacteria;o__Enterobacteriales;f__Enterobacteriaceae;g__Trabulsiella;s__farmeri	0	0	0	0	0	0	0	0	0	0	0	0	0	0	0	0	0	0
k__Bacteria;p__Proteobacteria;c__Gammaproteobacteria;o__Oceanospirillales;f__Alcanivoracaceae;g__Alcanivorax;s__	0	0	0	0	0	0	0	0	0	0	0	0	0	0	0	0	0	0
k__Bacteria;p__Proteobacteria;c__Gammaproteobacteria;o__Pasteurellales;f__Pasteurellaceae;g__;s__	1.33647e-05	0	0	0	0	0	0	0	0	0	0	0	0	0	0	0	0	0
k__Bacteria;p__Proteobacteria;c__Gammaproteobacteria;o__Pasteurellales;f__Pasteurellaceae;g__Actinobacillus;s__	0	0	3.87913e-05	0	0	0	0	1.72554e-05	0	0	0	0	0	0	0	0	0	0
k__Bacteria;p__Proteobacteria;c__Gammaproteobacteria;o__Pasteurellales;f__Pasteurellaceae;g__Actinobacillus;s__parahaemolyticus	0	0	0	0	0	0	0	0	0	0	0	0	0	0	0	0	0	0
k__Bacteria;p__Proteobacteria;c__Gammaproteobacteria;o__Pasteurellales;f__Pasteurellaceae;g__Aggregatibacter;s__	1.33647e-05	0	7.75825e-05	0	0	1.78492e-05	0	0	0	0	0	0	0	0	2.22638e-05	2.02651e-05	0	0
k__Bacteria;p__Proteobacteria;c__Gammaproteobacteria;o__Pasteurellales;f__Pasteurellaceae;g__Haemophilus;s__	2.67294e-05	0	0.00075643	2.0683e-05	0	0	0	0	1.58471e-05	0	1.84853e-05	1.46843e-05	0	0	0	2.02651e-05	0	0
k__Bacteria;p__Proteobacteria;c__Gammaproteobacteria;o__Pasteurellales;f__Pasteurellaceae;g__Haemophilus;s__parainfluenzae	0.000147012	2.11256e-05	0.00616781	4.13659e-05	2.12703e-05	3.56983e-05	0	1.72554e-05	9.50826e-05	2.81674e-05	0.000240309	2.93686e-05	8.92678e-05	8.90869e-05	2.22638e-05	0.000162121	0.000135428	0
k__Bacteria;p__Proteobacteria;c__Gammaproteobacteria;o__Pseudomonadales;f__Moraxellaceae;g__Acinetobacter;s__	0	0	0	0	2.12703e-05	0	0	0	1.58471e-05	1.40837e-05	0	0	0	1.78174e-05	0	0	0	0
k__Bacteria;p__Proteobacteria;c__Gammaproteobacteria;o__Pseudomonadales;f__Moraxellaceae;g__Acinetobacter;s__johnsonii	0	0	0	0	0	0	0	0	0	0	0	0	0	0	0	0	0	0
k__Bacteria;p__Proteobacteria;c__Gammaproteobacteria;o__Pseudomonadales;f__Moraxellaceae;g__Enhydrobacter;s__	1.33647e-05	0	0	0	0	0	0	0	0	0	1.84853e-05	0	0	0	0	0	0	0
k__Bacteria;p__Proteobacteria;c__Gammaproteobacteria;o__Pseudomonadales;f__Pseudomonadaceae;g__;s__	0	0	0	0	0	0	0	0	0	0	0	1.46843e-05	0	0	0	0	2.25713e-05	0
k__Bacteria;p__Proteobacteria;c__Gammaproteobacteria;o__Pseudomonadales;f__Pseudomonadaceae;g__Pseudomonas;s__	1.33647e-05	0	0	4.13659e-05	0	0	0	0	0	0	0	0	2.23169e-05	0	0	0	0	0
k__Bacteria;p__Proteobacteria;c__Gammaproteobacteria;o__Pseudomonadales;f__Pseudomonadaceae;g__Pseudomonas;s__alcaligenes	0	0	0	0	0	0	0	0	0	0	0	0	0	0	0	0	0	0
k__Bacteria;p__Proteobacteria;c__Gammaproteobacteria;o__Pseudomonadales;f__Pseudomonadaceae;g__Pseudomonas;s__veronii	0	0	0	0	2.12703e-05	0	0	0	0	0	0	0	0	0	0	0	0	0
k__Bacteria;p__Proteobacteria;c__Gammaproteobacteria;o__Vibrionales;f__Pseudoalteromonadaceae;g__;s__	0	0	0	0	0	0	0	0	0	0	0	0	0	0	0	0	0	0
k__Bacteria;p__Proteobacteria;c__Gammaproteobacteria;o__Xanthomonadales;f__Xanthomonadaceae;g__;s__	0	0	1.93956e-05	0	0	0	0	0	0	0	0	0	0	0	0	0	0	0
k__Bacteria;p__Proteobacteria;c__Gammaproteobacteria;o__Xanthomonadales;f__Xanthomonadaceae;g__Lysobacter;s__	0	0	1.93956e-05	0	2.12703e-05	0	0	0	0	0	0	0	0	0	0	0	0	0
k__Bacteria;p__Proteobacteria;c__Gammaproteobacteria;o__Xanthomonadales;f__Xanthomonadaceae;g__Stenotrophomonas;s__	0	0	0	0	0	0	0	0	0	0	0	0	0	0	0	0	0	0
k__Bacteria;p__Proteobacteria;c__Gammaproteobacteria;o__Xanthomonadales;f__Xanthomonadaceae;g__Stenotrophomonas;s__geniculata	0	0	0	2.0683e-05	0	0	0	0	0	1.40837e-05	1.84853e-05	0	0	0	0	0	0	0
k__Bacteria;p__Synergistetes;c__Synergistia;o__Synergistales;f__Dethiosulfovibrionaceae;g__Pyramidobacter;s__piscolens	0	0	0	0	0	0	0	0	1.58471e-05	0	0	0	0	0	0	0	0	0
k__Bacteria;p__Synergistetes;c__Synergistia;o__Synergistales;f__Synergistaceae;g__Cloacibacillus;s__	0	0	0	0	0.000170162	0	0	0	0	0	0	0	0	0	0	0	0	0
k__Bacteria;p__TM7;c__TM7-3;o__;f__;g__;s__	0	0	0	2.0683e-05	0	0	0	0	1.58471e-05	0	0	0	2.23169e-05	0	0	0	0	0
k__Bacteria;p__TM7;c__TM7-3;o__CW040;f__;g__;s__	0	0	0	0	0	0	0	0	0	0	0	0	0	0	0	0	0	0
k__Bacteria;p__TM7;c__TM7-3;o__CW040;f__F16;g__;s__	0	0	0	0	0	0	0	0	0	0	0	0	0	0	2.22638e-05	0	0	0
k__Bacteria;p__TM7;c__TM7-3;o__I025;f__Rs-045;g__;s__	0	0	0	0	0	0	0	0	0	0	0	0	0	0	0	0	0	0
k__Bacteria;p__Tenericutes;c__Mollicutes;o__Anaeroplasmatales;f__Anaeroplasmataceae;g__;s__	0	0	0	6.20489e-05	0	0	0	0	0	0	0	0	2.23169e-05	0	0	0	0	0
k__Bacteria;p__Tenericutes;c__Mollicutes;o__RF39;f__;g__;s__	8.01882e-05	0.000528139	0	0.0047364	0	0	4.32769e-05	1.72554e-05	0	1.40837e-05	1.84853e-05	0	0.00203084	3.56347e-05	0	0	0.000135428	0.000926804
k__Bacteria;p__Tenericutes;c__RF3;o__ML615J-28;f__;g__;s__	6.68235e-05	0	0	0.000434342	0.0017867	0	0	0	0	1.40837e-05	1.84853e-05	0	4.46339e-05	0.000766147	0	6.07952e-05	0	0
k__Bacteria;p__Verrucomicrobia;c__Opitutae;o__[Cerasicoccales];f__[Cerasicoccaceae];g__;s__	1.33647e-05	0	0	0.00020683	0	8.92459e-05	0	0.000120788	0	0	0	0	0	0	4.45276e-05	0	0.000473998	0
k__Bacteria;p__Verrucomicrobia;c__Verrucomicrobiae;o__Verrucomicrobiales;f__Verrucomicrobiaceae;g__Akkermansia;s__muciniphila	0.00287341	0.000147879	7.75825e-05	6.20489e-05	0.00974178	5.35475e-05	0.000129831	0.00657429	7.92355e-05	7.04186e-05	0.000184853	8.81057e-05	0.000156219	8.90869e-05	0.000133583	0.000526892	0.000270856	0.000625054
k__Bacteria;p__[Thermi];c__Deinococci;o__Thermales;f__Thermaceae;g__Meiothermus;s__	0	0	0	0	0	0	0	0	0	0	0	1.46843e-05	0	0	0	0	0	0
k__Bacteria;p__[Thermi];c__Deinococci;o__Thermales;f__Thermaceae;g__Thermus;s__	0	0	0	0	0	0	0	0	0	0	0	0	0	0	0	0	0	0

## Sheet: RYGB
#TAXA_ID	RYBG.1.0	RYBG.2.0	RYBG.3.0	RYBG.4.0	RYBG.5.0	RYBG.1.6	RYBG.2.6	RYBG.3.6	RYBG.4.6	RYBG.5.6
k__Archaea;p__Euryarchaeota;c__Methanobacteria;o__Methanobacteriales;f__Methanobacteriaceae;g__Methanobrevibacter;s__	0.000126479	0.000122931	1.63279e-05	0	0.0139486	0.00158968	6.41334e-05	0.0192863	0	0
k__Archaea;p__Euryarchaeota;c__Methanobacteria;o__Methanobacteriales;f__Methanobacteriaceae;g__Methanosphaera;s__	0	0	0	0	0	0	0	0	0	0
k__Archaea;p__Euryarchaeota;c__Thermoplasmata;o__E2;f__[Methanomassiliicoccaceae];g__vadinCA11;s__	0	0	0	0	1.97293e-05	0	0	0	0	0
k__Bacteria;p__Actinobacteria;c__Actinobacteria;o__Actinomycetales;f__;g__;s__	0	0	0	0	0	0	0	0	0	3.79737e-05
k__Bacteria;p__Actinobacteria;c__Actinobacteria;o__Actinomycetales;f__Actinomycetaceae;g__;s__	0	0	4.89836e-05	0	0	0	0	0	0	0
k__Bacteria;p__Actinobacteria;c__Actinobacteria;o__Actinomycetales;f__Actinomycetaceae;g__Actinomyces;s__	2.81065e-05	2.04884e-05	8.16393e-05	0	0.000217022	7.01328e-05	0	6.71216e-05	0	1.89869e-05
k__Bacteria;p__Actinobacteria;c__Actinobacteria;o__Actinomycetales;f__Actinomycetaceae;g__Varibaculum;s__	0	0	0	0	0	0	0	0	0	0
k__Bacteria;p__Actinobacteria;c__Actinobacteria;o__Actinomycetales;f__Corynebacteriaceae;g__Corynebacterium;s__	2.81065e-05	0	4.89836e-05	0	0	2.33776e-05	1.60333e-05	4.47477e-05	0	0
k__Bacteria;p__Actinobacteria;c__Actinobacteria;o__Actinomycetales;f__Corynebacteriaceae;g__Corynebacterium;s__durum	0	0	0	0	1.97293e-05	0	0	0	0	0
k__Bacteria;p__Actinobacteria;c__Actinobacteria;o__Actinomycetales;f__Dermabacteraceae;g__Brachybacterium;s__	0	0	0	0	0	0	0	0	0	0
k__Bacteria;p__Actinobacteria;c__Actinobacteria;o__Actinomycetales;f__Dermabacteraceae;g__Brachybacterium;s__conglomeratum	0	0	0	0	0	0	0	0	0	0
k__Bacteria;p__Actinobacteria;c__Actinobacteria;o__Actinomycetales;f__Dermabacteraceae;g__Dermabacter;s__	0	0	0	0	0	0	0	0	0	0
k__Bacteria;p__Actinobacteria;c__Actinobacteria;o__Actinomycetales;f__Geodermatophilaceae;g__;s__	0	0	0	0	0	0	0	0	0	0
k__Bacteria;p__Actinobacteria;c__Actinobacteria;o__Actinomycetales;f__Geodermatophilaceae;g__Blastococcus;s__aggregatus	0	0	0	0	0	0	0	0	0	0
k__Bacteria;p__Actinobacteria;c__Actinobacteria;o__Actinomycetales;f__Geodermatophilaceae;g__Geodermatophilus;s__obscurus	0	0	0	0	0	0	0	0	0	0
k__Bacteria;p__Actinobacteria;c__Actinobacteria;o__Actinomycetales;f__Intrasporangiaceae;g__Janibacter;s__	0	0	0	0	0	0	0	0	0	0
k__Bacteria;p__Actinobacteria;c__Actinobacteria;o__Actinomycetales;f__Microbacteriaceae;g__;s__	0	0	0	0	1.97293e-05	0	0	0	0	0
k__Bacteria;p__Actinobacteria;c__Actinobacteria;o__Actinomycetales;f__Microbacteriaceae;g__Glaciibacter;s__superstes	0	0	0	0	0	0	0	0	0	0
k__Bacteria;p__Actinobacteria;c__Actinobacteria;o__Actinomycetales;f__Microbacteriaceae;g__Leucobacter;s__	0	0	0	0	0	0	0	0	0	0
k__Bacteria;p__Actinobacteria;c__Actinobacteria;o__Actinomycetales;f__Microbacteriaceae;g__Microbacterium;s__	0	0	0	0	0	0	0	0	0	0
k__Bacteria;p__Actinobacteria;c__Actinobacteria;o__Actinomycetales;f__Microbacteriaceae;g__Mycetocola;s__	0	0	0	0	0	0	0	0	0	0
k__Bacteria;p__Actinobacteria;c__Actinobacteria;o__Actinomycetales;f__Microbacteriaceae;g__Salinibacterium;s__	0	0	0	0	0	0	0	0	0	0
k__Bacteria;p__Actinobacteria;c__Actinobacteria;o__Actinomycetales;f__Micrococcaceae;g__;s__	0	0	0	0	0	0	0	0	0	0
k__Bacteria;p__Actinobacteria;c__Actinobacteria;o__Actinomycetales;f__Micrococcaceae;g__Arthrobacter;s__	0	0	0	0	0	0	0	0	0	0
k__Bacteria;p__Actinobacteria;c__Actinobacteria;o__Actinomycetales;f__Micrococcaceae;g__Arthrobacter;s__nicotinovorans	0	0	0	0	0	0	0	0	0	0
k__Bacteria;p__Actinobacteria;c__Actinobacteria;o__Actinomycetales;f__Micrococcaceae;g__Arthrobacter;s__nitroguajacolicus	0	0	0	0	0	0	0	0	2.02409e-05	0
k__Bacteria;p__Actinobacteria;c__Actinobacteria;o__Actinomycetales;f__Micrococcaceae;g__Micrococcus;s__	0	0	0	0	0	0	0	0	0	0
k__Bacteria;p__Actinobacteria;c__Actinobacteria;o__Actinomycetales;f__Micrococcaceae;g__Nesterenkonia;s__	0	0	0	0	0	0	0	0	0	0
k__Bacteria;p__Actinobacteria;c__Actinobacteria;o__Actinomycetales;f__Micrococcaceae;g__Rothia;s__dentocariosa	0	0	0	0	0	0	0	0	2.02409e-05	0
k__Bacteria;p__Actinobacteria;c__Actinobacteria;o__Actinomycetales;f__Micrococcaceae;g__Rothia;s__mucilaginosa	1.40532e-05	8.19538e-05	6.53115e-05	0	0.000118376	4.67552e-05	0	0	0.000141686	1.89869e-05
k__Bacteria;p__Actinobacteria;c__Actinobacteria;o__Actinomycetales;f__Micromonosporaceae;g__Catenuloplanes;s__nepalensis	0	0	0	0	0	0	0	0	0	0
k__Bacteria;p__Actinobacteria;c__Actinobacteria;o__Actinomycetales;f__Nocardioidaceae;g__;s__	0	0	0	0	0	0	0	0	0	0
k__Bacteria;p__Actinobacteria;c__Actinobacteria;o__Actinomycetales;f__Propionibacteriaceae;g__;s__	0	0	0	0	0	0	0	0	0	0
k__Bacteria;p__Actinobacteria;c__Actinobacteria;o__Actinomycetales;f__Propionibacteriaceae;g__Propionibacterium;s__acnes	0	4.09769e-05	4.89836e-05	2.05339e-05	1.97293e-05	2.33776e-05	0	4.47477e-05	6.07226e-05	0
k__Bacteria;p__Actinobacteria;c__Actinobacteria;o__Actinomycetales;f__Pseudonocardiaceae;g__Prauserella;s__rugosa	0	0	0	0	0	0	0	0	0	0
k__Bacteria;p__Actinobacteria;c__Actinobacteria;o__Bifidobacteriales;f__Bifidobacteriaceae;g__Alloscardovia;s__	0	0	0	0	0	0	0	0	0	0
k__Bacteria;p__Actinobacteria;c__Actinobacteria;o__Bifidobacteriales;f__Bifidobacteriaceae;g__Bifidobacterium;s__	0.000154586	0.00102442	0.00225325	0.00036961	0.00404451	0.00348326	0.000208434	0.0282582	0.00093108	0.00176578
k__Bacteria;p__Actinobacteria;c__Actinobacteria;o__Bifidobacteriales;f__Bifidobacteriaceae;g__Bifidobacterium;s__adolescentis	0.00047781	0.0127848	0.000489836	0.000533881	0.016691	0.0013559	0.000272567	0.00668979	0.000404817	0.000417711
k__Bacteria;p__Actinobacteria;c__Actinobacteria;o__Bifidobacteriales;f__Bifidobacteriaceae;g__Bifidobacterium;s__animalis	0	2.04884e-05	0.0101723	0	0	2.33776e-05	1.60333e-05	0	2.02409e-05	0.000512645
k__Bacteria;p__Actinobacteria;c__Actinobacteria;o__Bifidobacteriales;f__Bifidobacteriaceae;g__Bifidobacterium;s__bifidum	5.62129e-05	0.00184396	3.26557e-05	8.21355e-05	0.00027621	0.00236114	8.01667e-05	2.23739e-05	6.07226e-05	0.00165186
k__Bacteria;p__Actinobacteria;c__Actinobacteria;o__Bifidobacteriales;f__Bifidobacteriaceae;g__Bifidobacterium;s__longum	0.000238905	0.00065563	0.00101233	0.000184805	0.00134159	0.00322611	0.000224467	0.00069359	0.000121445	0.000816435
k__Bacteria;p__Actinobacteria;c__Actinobacteria;o__Bifidobacteriales;f__Bifidobacteriaceae;g__Bifidobacterium;s__pseudolongum	1.40532e-05	0	0.0028737	0	0	0	0	0	2.02409e-05	0.000113921
k__Bacteria;p__Actinobacteria;c__Actinobacteria;o__Bifidobacteriales;f__Bifidobacteriaceae;g__Gardnerella;s__	0	0	0	2.05339e-05	0	0	0	0	0	0
k__Bacteria;p__Actinobacteria;c__Actinobacteria;o__Bifidobacteriales;f__Bifidobacteriaceae;g__Scardovia;s__	0	0	0	0	0	0	0	0	0	0
k__Bacteria;p__Actinobacteria;c__Coriobacteriia;o__Coriobacteriales;f__Coriobacteriaceae;g__;s__	8.43194e-05	0.00387232	0.0038697	0.000595483	0.00191374	0.00296895	0.000128267	0.00568296	0.00141686	0.000208855
k__Bacteria;p__Actinobacteria;c__Coriobacteriia;o__Coriobacteriales;f__Coriobacteriaceae;g__Adlercreutzia;s__	2.81065e-05	0	9.79672e-05	0.00026694	9.86466e-05	7.01328e-05	1.60333e-05	0.00107395	0.000283372	0
k__Bacteria;p__Actinobacteria;c__Coriobacteriia;o__Coriobacteriales;f__Coriobacteriaceae;g__Atopobium;s__	0	0	0	2.05339e-05	0	2.33776e-05	1.60333e-05	0	0	0
k__Bacteria;p__Actinobacteria;c__Coriobacteriia;o__Coriobacteriales;f__Coriobacteriaceae;g__Atopobium;s__vaginae	0	0	0	2.05339e-05	0	0	0	0	0	0
k__Bacteria;p__Actinobacteria;c__Coriobacteriia;o__Coriobacteriales;f__Coriobacteriaceae;g__Collinsella;s__	0	0	1.63279e-05	4.10678e-05	9.86466e-05	7.01328e-05	0	2.23739e-05	4.04817e-05	1.89869e-05
k__Bacteria;p__Actinobacteria;c__Coriobacteriia;o__Coriobacteriales;f__Coriobacteriaceae;g__Collinsella;s__aerofaciens	7.02662e-05	0.00512211	0.00132256	0.00112936	0.0110681	0.00420797	0.0004329	0.00170041	0.00374456	0.000626566
k__Bacteria;p__Actinobacteria;c__Coriobacteriia;o__Coriobacteriales;f__Coriobacteriaceae;g__Collinsella;s__stercoris	0	2.04884e-05	0	0	5.91879e-05	2.33776e-05	0	0	0	9.49343e-05
k__Bacteria;p__Actinobacteria;c__Coriobacteriia;o__Coriobacteriales;f__Coriobacteriaceae;g__Eggerthella;s__	0.00112426	0	0	2.05339e-05	5.91879e-05	4.67552e-05	0	6.71216e-05	0.000263131	3.79737e-05
k__Bacteria;p__Actinobacteria;c__Coriobacteriia;o__Coriobacteriales;f__Coriobacteriaceae;g__Eggerthella;s__lenta	0.000126479	0	0	2.05339e-05	0	2.33776e-05	0	0	4.04817e-05	0
k__Bacteria;p__Actinobacteria;c__Coriobacteriia;o__Coriobacteriales;f__Coriobacteriaceae;g__Slackia;s__	0	8.19538e-05	0.000114295	2.05339e-05	0.00027621	0.000350664	0	0	2.02409e-05	0
k__Bacteria;p__Bacteroidetes;c__Bacteroidia;o__Bacteroidales;f__;g__;s__	5.62129e-05	0.0101213	4.89836e-05	6.16016e-05	0	9.35104e-05	0.0785474	0	4.04817e-05	3.79737e-05
k__Bacteria;p__Bacteroidetes;c__Bacteroidia;o__Bacteroidales;f__BA008;g__;s__	0	0	0	0	0	0	0	0	0	0
k__Bacteria;p__Bacteroidetes;c__Bacteroidia;o__Bacteroidales;f__Bacteroidaceae;g__Bacteroides;s__	0.241926	0.0322898	0.130803	0.0979466	0.099929	0.11621	0.0189354	0.16852	0.328449	0.281651
k__Bacteria;p__Bacteroidetes;c__Bacteroidia;o__Bacteroidales;f__Bacteroidaceae;g__Bacteroides;s__acidifaciens	0	0	1.63279e-05	4.10678e-05	0	2.33776e-05	1.60333e-05	2.23739e-05	0	0.000151895
k__Bacteria;p__Bacteroidetes;c__Bacteroidia;o__Bacteroidales;f__Bacteroidaceae;g__Bacteroides;s__caccae	7.02662e-05	0.0259384	0.000163279	0.00221766	0.000532691	9.35104e-05	0.00675004	0.00366931	0.000344095	5.69606e-05
k__Bacteria;p__Bacteroidetes;c__Bacteroidia;o__Bacteroidales;f__Bacteroidaceae;g__Bacteroides;s__coprophilus	1.40532e-05	4.09769e-05	0	4.10678e-05	1.97293e-05	2.33776e-05	0	0.00899429	0	1.89869e-05
k__Bacteria;p__Bacteroidetes;c__Bacteroidia;o__Bacteroidales;f__Bacteroidaceae;g__Bacteroides;s__eggerthii	1.40532e-05	6.14653e-05	0.000277574	0.000102669	3.94586e-05	0.000116888	3.20667e-05	0.0174292	0.000101204	0.000208855
k__Bacteria;p__Bacteroidetes;c__Bacteroidia;o__Bacteroidales;f__Bacteroidaceae;g__Bacteroides;s__fragilis	2.81065e-05	0.000286838	0.00045718	0.0266324	0.0594444	0.028544	4.81e-05	8.94955e-05	8.09635e-05	0.00132908
k__Bacteria;p__Bacteroidetes;c__Bacteroidia;o__Bacteroidales;f__Bacteroidaceae;g__Bacteroides;s__ovatus	0.000224852	0.000594165	0.00873541	0.0126283	0.00428126	0.00058444	0.000673401	0.00568296	0.00236818	0.0200691
k__Bacteria;p__Bacteroidetes;c__Bacteroidia;o__Bacteroidales;f__Bacteroidaceae;g__Bacteroides;s__plebeius	2.81065e-05	0.0481683	0.000359213	0.00026694	0.00112457	0.000233776	0.00530704	6.71216e-05	0.000202409	0.000113921
k__Bacteria;p__Bacteroidetes;c__Bacteroidia;o__Bacteroidales;f__Bacteroidaceae;g__Bacteroides;s__uniformis	0.000548076	0.00118833	0.113446	0.0349487	0.00447855	0.0338274	0.00213244	0.0458217	0.0141686	0.0521949
k__Bacteria;p__Bacteroidetes;c__Bacteroidia;o__Bacteroidales;f__Porphyromonadaceae;g__;s__	0	0	0	0	0	0	0	0	0	0
k__Bacteria;p__Bacteroidetes;c__Bacteroidia;o__Bacteroidales;f__Porphyromonadaceae;g__Paludibacter;s__	0	0	0	0	0	0	0	0	0	0
k__Bacteria;p__Bacteroidetes;c__Bacteroidia;o__Bacteroidales;f__Porphyromonadaceae;g__Parabacteroides;s__	8.43194e-05	0.00981396	0.00493101	0.00613963	0.014501	0.00706003	0.00299824	0.0053921	0.00740816	0.0131579
k__Bacteria;p__Bacteroidetes;c__Bacteroidia;o__Bacteroidales;f__Porphyromonadaceae;g__Parabacteroides;s__distasonis	0.000182692	0.000225373	0.00202466	0.00759754	0.0165726	0.00874322	0.00102613	0.00431816	0.0229734	0.00508848
k__Bacteria;p__Bacteroidetes;c__Bacteroidia;o__Bacteroidales;f__Porphyromonadaceae;g__Parabacteroides;s__gordonii	0	0	0	0	0	0	0	0	4.04817e-05	0
k__Bacteria;p__Bacteroidetes;c__Bacteroidia;o__Bacteroidales;f__Porphyromonadaceae;g__Porphyromonas;s__	0	0	0	0	0	0	0	0	0	5.69606e-05
k__Bacteria;p__Bacteroidetes;c__Bacteroidia;o__Bacteroidales;f__Prevotellaceae;g__Prevotella;s__	7.02662e-05	0.00860515	3.26557e-05	4.10678e-05	3.94586e-05	4.67552e-05	0.0174603	6.71216e-05	0.000121445	3.79737e-05
k__Bacteria;p__Bacteroidetes;c__Bacteroidia;o__Bacteroidales;f__Prevotellaceae;g__Prevotella;s__copri	0.000646449	0.0707261	0.00189403	0.00410678	0.00830604	0.00285207	0.233446	0.000827833	0.0125291	0.00119617
k__Bacteria;p__Bacteroidetes;c__Bacteroidia;o__Bacteroidales;f__Prevotellaceae;g__Prevotella;s__melaninogenica	0	0	0	0	0	0	3.20667e-05	0	0	0
k__Bacteria;p__Bacteroidetes;c__Bacteroidia;o__Bacteroidales;f__Prevotellaceae;g__Prevotella;s__stercorea	4.21597e-05	2.04884e-05	3.26557e-05	0.000123203	1.97293e-05	0	4.81e-05	0	2.02409e-05	3.79737e-05
k__Bacteria;p__Bacteroidetes;c__Bacteroidia;o__Bacteroidales;f__Rikenellaceae;g__;s__	0.00133506	0.000717096	0.00640052	0.00583162	0.00864144	0.00322611	0.000625301	0.0285491	0.00501973	0.00060758
k__Bacteria;p__Bacteroidetes;c__Bacteroidia;o__Bacteroidales;f__Rikenellaceae;g__Alistipes;s__indistinctus	2.81065e-05	0.000143419	0.000310229	0.000102669	0.00357101	0	4.81e-05	0.00029086	0.00453395	9.49343e-05
k__Bacteria;p__Bacteroidetes;c__Bacteroidia;o__Bacteroidales;f__Rikenellaceae;g__Alistipes;s__massiliensis	0	4.09769e-05	0	0	0	0	1.60333e-05	0	0	0
k__Bacteria;p__Bacteroidetes;c__Bacteroidia;o__Bacteroidales;f__S24-7;g__;s__	9.83726e-05	0.000799049	0.000408197	0.0262628	3.94586e-05	2.33776e-05	0.00272567	0.00534735	0.000101204	3.79737e-05
k__Bacteria;p__Bacteroidetes;c__Bacteroidia;o__Bacteroidales;f__[Barnesiellaceae];g__;s__	7.02662e-05	0.000184396	0.000783737	0.0103491	0.0106144	0.00112212	0.00497034	0.0018794	0.00633539	0.000417711
k__Bacteria;p__Bacteroidetes;c__Bacteroidia;o__Bacteroidales;f__[Odoribacteraceae];g__Butyricimonas;s__	5.62129e-05	0.000737584	0.000979672	0.00190965	0.00587934	0.00133252	0.00258137	0.00843495	0.00720575	1.89869e-05
k__Bacteria;p__Bacteroidetes;c__Bacteroidia;o__Bacteroidales;f__[Odoribacteraceae];g__Odoribacter;s__	4.21597e-05	0.000471234	0.00359213	0.00184805	0.00386695	0.00301571	0.00165143	0.00626468	0.009412	5.69606e-05
k__Bacteria;p__Bacteroidetes;c__Bacteroidia;o__Bacteroidales;f__[Paraprevotellaceae];g__;s__	0	0.0012498	0	0	0	0	0.000962001	0	0	0
k__Bacteria;p__Bacteroidetes;c__Bacteroidia;o__Bacteroidales;f__[Paraprevotellaceae];g__CF231;s__	4.21597e-05	0	3.26557e-05	6.16016e-05	1.97293e-05	2.33776e-05	6.41334e-05	0.000111869	8.09635e-05	7.59474e-05
k__Bacteria;p__Bacteroidetes;c__Bacteroidia;o__Bacteroidales;f__[Paraprevotellaceae];g__Paraprevotella;s__	0	0	0	8.21355e-05	7.89173e-05	2.33776e-05	0	0	0.00182168	0
k__Bacteria;p__Bacteroidetes;c__Bacteroidia;o__Bacteroidales;f__[Paraprevotellaceae];g__[Prevotella];s__	4.21597e-05	2.04884e-05	0.00267777	0.000225873	0.00116403	2.33776e-05	8.01667e-05	4.47477e-05	0.00914887	3.79737e-05
k__Bacteria;p__Bacteroidetes;c__Cytophagia;o__Cytophagales;f__Cytophagaceae;g__Pontibacter;s__	1.40532e-05	0	0	0	0	0	0	0	0	0
k__Bacteria;p__Bacteroidetes;c__Flavobacteriia;o__Flavobacteriales;f__Flavobacteriaceae;g__;s__	0	0	0	0	0	0	0	0	0	0
k__Bacteria;p__Bacteroidetes;c__Flavobacteriia;o__Flavobacteriales;f__Flavobacteriaceae;g__Flavobacterium;s__	0	0	0	0	0	0	0	2.23739e-05	0	1.89869e-05
k__Bacteria;p__Bacteroidetes;c__Flavobacteriia;o__Flavobacteriales;f__Flavobacteriaceae;g__Flavobacterium;s__succinicans	1.40532e-05	0	0	0	0	2.33776e-05	1.60333e-05	2.23739e-05	0	0
k__Bacteria;p__Bacteroidetes;c__Flavobacteriia;o__Flavobacteriales;f__[Weeksellaceae];g__Cloacibacterium;s__	1.40532e-05	0	0	0	0	0	0	0	0	0
k__Bacteria;p__Bacteroidetes;c__Sphingobacteriia;o__Sphingobacteriales;f__;g__;s__	0	0	0	0	0	0	0	0	0	0
k__Bacteria;p__Chlorobi;c__Chlorobia;o__Chlorobiales;f__Chlorobiaceae;g__;s__	0	0	0	0	0	0	0	0	0	0
k__Bacteria;p__Chlorobi;c__Chlorobia;o__Chlorobiales;f__Chlorobiaceae;g__Chlorobium;s__phaeobacteroides	0	0	0	0	0	0	0	0	0	0
k__Bacteria;p__Cyanobacteria;c__4C0d-2;o__YS2;f__;g__;s__	0	2.04884e-05	0.000800065	0.0564887	0	0	1.60333e-05	2.23739e-05	0.000627467	1.89869e-05
k__Bacteria;p__Cyanobacteria;c__Chloroplast;o__Streptophyta;f__;g__;s__	0	0	0	0	0	0	0	0	0	0
k__Bacteria;p__Cyanobacteria;c__Synechococcophycideae;o__Synechococcales;f__Synechococcaceae;g__Synechococcus;s__	0	0	0	0	0	0	0	0	0	0
k__Bacteria;p__Elusimicrobia;c__Elusimicrobia;o__Elusimicrobiales;f__Elusimicrobiaceae;g__;s__	0	0	0	2.05339e-05	0	0	0	0	0	0
k__Bacteria;p__Firmicutes;c__Bacilli;o__Bacillales;f__;g__;s__	0	0	0	2.05339e-05	0	0	0	0	0	0
k__Bacteria;p__Firmicutes;c__Bacilli;o__Bacillales;f__Bacillaceae;g__;s__	0	0	0	0	0	0	0	0	0	0
k__Bacteria;p__Firmicutes;c__Bacilli;o__Bacillales;f__Bacillaceae;g__Bacillus;s__	0	0	0	0	0	0	0	0	0	0
k__Bacteria;p__Firmicutes;c__Bacilli;o__Bacillales;f__Bacillaceae;g__Bacillus;s__flexus	0	0	0	0	0	0	0	0	0	0
k__Bacteria;p__Firmicutes;c__Bacilli;o__Bacillales;f__Bacillaceae;g__Bacillus;s__megaterium	0	0	0	0	0	0	0	0	0	0
k__Bacteria;p__Firmicutes;c__Bacilli;o__Bacillales;f__Bacillaceae;g__Bacillus;s__thermoamylovorans	0	0	0	0	0	0	0	2.23739e-05	0	0
k__Bacteria;p__Firmicutes;c__Bacilli;o__Bacillales;f__Bacillaceae;g__Pontibacillus;s__	0	0	0	0	0	0	1.60333e-05	0	0	0
k__Bacteria;p__Firmicutes;c__Bacilli;o__Bacillales;f__Bacillaceae;g__Terribacillus;s__	0	0	0	0	0	0	0	0	0	0
k__Bacteria;p__Firmicutes;c__Bacilli;o__Bacillales;f__Listeriaceae;g__;s__	0	0	0	0	0	0	0	0	0	0
k__Bacteria;p__Firmicutes;c__Bacilli;o__Bacillales;f__Listeriaceae;g__Brochothrix;s__	0	0	0	0	0	0	0	0	2.02409e-05	0
k__Bacteria;p__Firmicutes;c__Bacilli;o__Bacillales;f__Listeriaceae;g__Brochothrix;s__campestris	0	0	0	0	0	0	0	0	0	0
k__Bacteria;p__Firmicutes;c__Bacilli;o__Bacillales;f__Planococcaceae;g__;s__	2.81065e-05	0.000225373	4.89836e-05	0	0.000217022	0.000187021	0.000224467	2.23739e-05	0.000141686	5.69606e-05
k__Bacteria;p__Firmicutes;c__Bacilli;o__Bacillales;f__Staphylococcaceae;g__Macrococcus;s__caseolyticus	0	0	0	0	0	0	0	0	0	0
k__Bacteria;p__Firmicutes;c__Bacilli;o__Bacillales;f__Staphylococcaceae;g__Staphylococcus;s__	0	0	0	0	0	0.000116888	0	0	0	1.89869e-05
k__Bacteria;p__Firmicutes;c__Bacilli;o__Bacillales;f__Staphylococcaceae;g__Staphylococcus;s__aureus	0	0	0	0	0	2.33776e-05	0	0	0	0
k__Bacteria;p__Firmicutes;c__Bacilli;o__Bacillales;f__Staphylococcaceae;g__Staphylococcus;s__epidermidis	0	0	0	0	0	0	0	0	0	0
k__Bacteria;p__Firmicutes;c__Bacilli;o__Gemellales;f__;g__;s__	0	0	0	0	0	0	0	0	0	0
k__Bacteria;p__Firmicutes;c__Bacilli;o__Gemellales;f__Gemellaceae;g__;s__	0	0.000184396	0.000163279	0	7.89173e-05	2.33776e-05	9.62001e-05	0	0	0.000132908
k__Bacteria;p__Firmicutes;c__Bacilli;o__Gemellales;f__Gemellaceae;g__Gemella;s__	0	0	1.63279e-05	0	0	0	0	0	0	0
k__Bacteria;p__Firmicutes;c__Bacilli;o__Lactobacillales;f__;g__;s__	5.62129e-05	0	0	2.05339e-05	3.94586e-05	0	0	0.000156617	0.0140269	1.89869e-05
k__Bacteria;p__Firmicutes;c__Bacilli;o__Lactobacillales;f__Aerococcaceae;g__;s__	0	0	0	0	0	0	0	0	0.000101204	0
k__Bacteria;p__Firmicutes;c__Bacilli;o__Lactobacillales;f__Carnobacteriaceae;g__;s__	0	0	0	0	0	0	0	0	0	0
k__Bacteria;p__Firmicutes;c__Bacilli;o__Lactobacillales;f__Carnobacteriaceae;g__Carnobacterium;s__	0	0	0	0	0	0	0	0	0	0
k__Bacteria;p__Firmicutes;c__Bacilli;o__Lactobacillales;f__Carnobacteriaceae;g__Granulicatella;s__	0	2.04884e-05	0	2.05339e-05	1.97293e-05	0	6.41334e-05	0	2.02409e-05	0
k__Bacteria;p__Firmicutes;c__Bacilli;o__Lactobacillales;f__Enterococcaceae;g__;s__	0	0	0	0	0	0	0	0	0	0
k__Bacteria;p__Firmicutes;c__Bacilli;o__Lactobacillales;f__Enterococcaceae;g__Enterococcus;s__	1.40532e-05	4.09769e-05	0.0015838	0.000102669	0.000177564	0.000958481	6.41334e-05	4.47477e-05	6.07226e-05	7.59474e-05
k__Bacteria;p__Firmicutes;c__Bacilli;o__Lactobacillales;f__Enterococcaceae;g__Enterococcus;s__asini	0	0	0	0	0	0	0	0	0	0
k__Bacteria;p__Firmicutes;c__Bacilli;o__Lactobacillales;f__Enterococcaceae;g__Enterococcus;s__casseliflavus	0	0	0	0	0	0	0	0	0	0
k__Bacteria;p__Firmicutes;c__Bacilli;o__Lactobacillales;f__Enterococcaceae;g__Enterococcus;s__cecorum	1.40532e-05	0	0	0	0	0	0	0	0	0
k__Bacteria;p__Firmicutes;c__Bacilli;o__Lactobacillales;f__Enterococcaceae;g__Enterococcus;s__sulfureus	0	0	0	0	0	0	0	0	0	0
k__Bacteria;p__Firmicutes;c__Bacilli;o__Lactobacillales;f__Enterococcaceae;g__Vagococcus;s__	0	0	0	0	0	0	0	0	0	0
k__Bacteria;p__Firmicutes;c__Bacilli;o__Lactobacillales;f__Lactobacillaceae;g__;s__	0	0	0	0	0	0	0	0	0	0
k__Bacteria;p__Firmicutes;c__Bacilli;o__Lactobacillales;f__Lactobacillaceae;g__Lactobacillus;s__	1.40532e-05	0.000573676	0	0	7.89173e-05	9.35104e-05	1.60333e-05	0	8.09635e-05	0.000417711
k__Bacteria;p__Firmicutes;c__Bacilli;o__Lactobacillales;f__Lactobacillaceae;g__Lactobacillus;s__coleohominis	0	0	0	0	0	0	0	0	0	0
k__Bacteria;p__Firmicutes;c__Bacilli;o__Lactobacillales;f__Lactobacillaceae;g__Lactobacillus;s__iners	0	0	0	0	0	0	0	0	0	0
k__Bacteria;p__Firmicutes;c__Bacilli;o__Lactobacillales;f__Lactobacillaceae;g__Lactobacillus;s__reuteri	1.40532e-05	0	0	0	0	0	0	0	0	0
k__Bacteria;p__Firmicutes;c__Bacilli;o__Lactobacillales;f__Lactobacillaceae;g__Lactobacillus;s__ruminis	0.000196745	0.0308351	0.000571475	0.00347023	0.00102592	0.000210398	0.0001924	0.000111869	0.000141686	0.000208855
k__Bacteria;p__Firmicutes;c__Bacilli;o__Lactobacillales;f__Lactobacillaceae;g__Lactobacillus;s__salivarius	0	0	0	0	0	0	0	0	0	0
k__Bacteria;p__Firmicutes;c__Bacilli;o__Lactobacillales;f__Lactobacillaceae;g__Lactobacillus;s__vaginalis	0	4.09769e-05	0	0	0	0	0	0	0	0
k__Bacteria;p__Firmicutes;c__Bacilli;o__Lactobacillales;f__Lactobacillaceae;g__Lactobacillus;s__zeae	1.40532e-05	0	0	0	0	0	1.60333e-05	0	0	0.000113921
k__Bacteria;p__Firmicutes;c__Bacilli;o__Lactobacillales;f__Lactobacillaceae;g__Pediococcus;s__	0	0	0	0	0	0	0	0	0	0
k__Bacteria;p__Firmicutes;c__Bacilli;o__Lactobacillales;f__Lactobacillaceae;g__Pediococcus;s__acidilactici	0	0	0	0	0	0	0	0	0	0
k__Bacteria;p__Firmicutes;c__Bacilli;o__Lactobacillales;f__Leuconostocaceae;g__;s__	0	0	0	0	0.00144024	7.01328e-05	1.60333e-05	0.000111869	0	0
k__Bacteria;p__Firmicutes;c__Bacilli;o__Lactobacillales;f__Leuconostocaceae;g__Leuconostoc;s__	0	0	1.63279e-05	2.05339e-05	0	0	0	0	0.000485781	1.89869e-05
k__Bacteria;p__Firmicutes;c__Bacilli;o__Lactobacillales;f__Leuconostocaceae;g__Weissella;s__	0	0	0	0	3.94586e-05	0	0	0	0	0
k__Bacteria;p__Firmicutes;c__Bacilli;o__Lactobacillales;f__Leuconostocaceae;g__Weissella;s__cibaria	0	0	0	0	3.94586e-05	0	0	0	0	0
k__Bacteria;p__Firmicutes;c__Bacilli;o__Lactobacillales;f__Leuconostocaceae;g__Weissella;s__paramesenteroides	0	0	0	0	0	0	0	0	0	0
k__Bacteria;p__Firmicutes;c__Bacilli;o__Lactobacillales;f__Streptococcaceae;g__;s__	0	0	0	0	0	0	0	0	0	0
k__Bacteria;p__Firmicutes;c__Bacilli;o__Lactobacillales;f__Streptococcaceae;g__Lactococcus;s__	0.000421597	2.04884e-05	0.000146951	0.000123203	5.91879e-05	2.33776e-05	0.000128267	0.000178991	0	0.00205058
k__Bacteria;p__Firmicutes;c__Bacilli;o__Lactobacillales;f__Streptococcaceae;g__Lactococcus;s__garvieae	0	0	0	0	0	4.67552e-05	0	8.94955e-05	0	0
k__Bacteria;p__Firmicutes;c__Bacilli;o__Lactobacillales;f__Streptococcaceae;g__Streptococcus;s__	0.0130695	0.05495	0.0277737	0.00273101	0.150337	0.0512904	0.0300786	0.0492673	0.0446918	0.0285752
k__Bacteria;p__Firmicutes;c__Bacilli;o__Lactobacillales;f__Streptococcaceae;g__Streptococcus;s__anginosus	1.40532e-05	0.000430257	0.00275941	0	0.000236752	0	0.000176367	0.00109632	2.02409e-05	3.79737e-05
k__Bacteria;p__Firmicutes;c__Bacilli;o__Lactobacillales;f__Streptococcaceae;g__Streptococcus;s__infantis	0	0	0	0	1.97293e-05	2.33776e-05	0	2.23739e-05	0	1.89869e-05
k__Bacteria;p__Firmicutes;c__Bacilli;o__Lactobacillales;f__Streptococcaceae;g__Streptococcus;s__luteciae	4.21597e-05	0.000204884	0.0014042	6.16016e-05	0.000335398	9.35104e-05	0.0242905	0.000111869	8.09635e-05	0.000132908
k__Bacteria;p__Firmicutes;c__Bacilli;o__Lactobacillales;f__Streptococcaceae;g__Streptococcus;s__sobrinus	0	0.000143419	0	0	0	0	4.81e-05	0	0	0
k__Bacteria;p__Firmicutes;c__Bacilli;o__Turicibacterales;f__Turicibacteraceae;g__Turicibacter;s__	0	0	0.000130623	0	0	0	0	8.94955e-05	0	0
k__Bacteria;p__Firmicutes;c__Clostridia;o__;f__;g__;s__	0	0	0	0	0	0	0	0	0	0
k__Bacteria;p__Firmicutes;c__Clostridia;o__Clostridiales;f__;g__;s__	0.0804267	0.0234388	0.0630909	0.117536	0.0641992	0.101131	0.0420555	0.10952	0.0425058	0.0787575
k__Bacteria;p__Firmicutes;c__Clostridia;o__Clostridiales;f__Christensenellaceae;g__;s__	1.40532e-05	4.09769e-05	0.000293902	0.00036961	0.000414316	0.00058444	1.60333e-05	0.00384831	2.02409e-05	0.000987317
k__Bacteria;p__Firmicutes;c__Clostridia;o__Clostridiales;f__Christensenellaceae;g__Christensenella;s__	0	0	8.16393e-05	0	5.91879e-05	0	0	0	0.000101204	0
k__Bacteria;p__Firmicutes;c__Clostridia;o__Clostridiales;f__Clostridiaceae;g__;s__	0.000730768	0.00338059	0.00595967	0.00540041	0.00420234	0.0027118	0.000497034	0.00762949	0.0023277	0.0015949
k__Bacteria;p__Firmicutes;c__Clostridia;o__Clostridiales;f__Clostridiaceae;g__02d06;s__	0	0	0	2.05339e-05	0	0	0	0	0	0
k__Bacteria;p__Firmicutes;c__Clostridia;o__Clostridiales;f__Clostridiaceae;g__Clostridium;s__	0.00238905	0.00360597	0.00447383	0.00291581	0.000710255	0.00140266	0.000513067	0.00219264	0.000202409	0.00168983
k__Bacteria;p__Firmicutes;c__Clostridia;o__Clostridiales;f__Clostridiaceae;g__Clostridium;s__celatum	0	0	0	0	0	0	0	0	0	0
k__Bacteria;p__Firmicutes;c__Clostridia;o__Clostridiales;f__Clostridiaceae;g__Clostridium;s__perfringens	0	2.04884e-05	4.89836e-05	0	0	0	0	0	0	0
k__Bacteria;p__Firmicutes;c__Clostridia;o__Clostridiales;f__Clostridiaceae;g__SMB53;s__	0.00165828	0.00102442	0.00530656	0.000882957	0.000966736	0.000654573	0.000481	0.00975501	0.000161927	0.00157591
k__Bacteria;p__Firmicutes;c__Clostridia;o__Clostridiales;f__Clostridiaceae;g__Sarcina;s__	1.40532e-05	0	3.26557e-05	0	0	0	0	0	0	0
k__Bacteria;p__Firmicutes;c__Clostridia;o__Clostridiales;f__Dehalobacteriaceae;g__Dehalobacterium;s__	0	8.19538e-05	0	2.05339e-05	0	0	0	4.47477e-05	0	0
k__Bacteria;p__Firmicutes;c__Clostridia;o__Clostridiales;f__EtOH8;g__;s__	0	0	0	0	3.94586e-05	0	0	0	0	0
k__Bacteria;p__Firmicutes;c__Clostridia;o__Clostridiales;f__Eubacteriaceae;g__Anaerofustis;s__	0	0	0	8.21355e-05	3.94586e-05	0	0	0	0	3.79737e-05
k__Bacteria;p__Firmicutes;c__Clostridia;o__Clostridiales;f__Eubacteriaceae;g__Pseudoramibacter_Eubacterium;s__	0	0	0	0	0	0	0	0	0	0
k__Bacteria;p__Firmicutes;c__Clostridia;o__Clostridiales;f__Lachnospiraceae;g__;s__	0.104191	0.0613424	0.105543	0.108542	0.101882	0.0947728	0.0266154	0.0668755	0.0869143	0.0558404
k__Bacteria;p__Firmicutes;c__Clostridia;o__Clostridiales;f__Lachnospiraceae;g__Anaerostipes;s__	0.000140532	0.000286838	0.00453915	0.00184805	0.00112457	0.000794838	3.20667e-05	0.000425103	0.00101204	0.00112022
k__Bacteria;p__Firmicutes;c__Clostridia;o__Clostridiales;f__Lachnospiraceae;g__Blautia;s__	0.0498047	0.0204475	0.0484448	0.0346201	0.0357692	0.032378	0.00553151	0.0307641	0.0927234	0.0558783
k__Bacteria;p__Firmicutes;c__Clostridia;o__Clostridiales;f__Lachnospiraceae;g__Blautia;s__obeum	0.000238905	0.000471234	0.000440852	0.00190965	0.0102592	0.000303909	0.000128267	0.00118581	0.000344095	0.00431002
k__Bacteria;p__Firmicutes;c__Clostridia;o__Clostridiales;f__Lachnospiraceae;g__Blautia;s__producta	0.0127182	0.00524504	0.0101233	0.00568789	0.0104368	0.000981859	0.000464967	0.00709252	0.00427082	0.00440495
k__Bacteria;p__Firmicutes;c__Clostridia;o__Clostridiales;f__Lachnospiraceae;g__Butyrivibrio;s__	0	0	0	2.05339e-05	0	0	0	0	0	0
k__Bacteria;p__Firmicutes;c__Clostridia;o__Clostridiales;f__Lachnospiraceae;g__Clostridium;s__citroniae	0	0	0	0	0	0	0	0	2.02409e-05	0
k__Bacteria;p__Firmicutes;c__Clostridia;o__Clostridiales;f__Lachnospiraceae;g__Clostridium;s__hathewayi	0	0	0	0	0	0	0	0	0	0
k__Bacteria;p__Firmicutes;c__Clostridia;o__Clostridiales;f__Lachnospiraceae;g__Coprococcus;s__	0.00734984	0.00835929	0.0275288	0.0181109	0.0213668	0.00701328	0.00421677	0.0236492	0.0199575	0.017354
k__Bacteria;p__Firmicutes;c__Clostridia;o__Clostridiales;f__Lachnospiraceae;g__Coprococcus;s__catus	0	0	0	0	1.97293e-05	0	0	0	0	0
k__Bacteria;p__Firmicutes;c__Clostridia;o__Clostridiales;f__Lachnospiraceae;g__Coprococcus;s__eutactus	0.00400517	0.000983445	0.00306964	0.000184805	0.00278183	9.35104e-05	0.000641334	4.47477e-05	0.000526263	0.000170882
k__Bacteria;p__Firmicutes;c__Clostridia;o__Clostridiales;f__Lachnospiraceae;g__Dorea;s__	0.00427218	0.00186445	0.00313495	0.00203285	0.013337	0.00621844	0.000368767	0.00456427	0.00101204	0.00336067
k__Bacteria;p__Firmicutes;c__Clostridia;o__Clostridiales;f__Lachnospiraceae;g__Dorea;s__formicigenerans	0.00198151	0.00590067	0.00698833	0.00176591	0.00189401	0.00301571	0.000945968	0.00483276	0.000323854	0.00157591
k__Bacteria;p__Firmicutes;c__Clostridia;o__Clostridiales;f__Lachnospiraceae;g__Epulopiscium;s__	0	0	0	0	0	0	0	0	0	0
k__Bacteria;p__Firmicutes;c__Clostridia;o__Clostridiales;f__Lachnospiraceae;g__Lachnobacterium;s__	0.000267011	0.000122931	0.000359213	0.0369405	0.000355128	0.00212736	9.62001e-05	0.000223739	0.000283372	0.000189869
k__Bacteria;p__Firmicutes;c__Clostridia;o__Clostridiales;f__Lachnospiraceae;g__Lachnospira;s__	0.000983726	0.00438453	0.0104335	0.0376591	0.00290021	0.0230737	0.0152317	0.0112317	0.00378504	0.0320498
k__Bacteria;p__Firmicutes;c__Clostridia;o__Clostridiales;f__Lachnospiraceae;g__Moryella;s__	0	0	0	0	0	0	3.20667e-05	0	0	0
k__Bacteria;p__Firmicutes;c__Clostridia;o__Clostridiales;f__Lachnospiraceae;g__Oribacterium;s__	1.40532e-05	0	0	0	0	0	0	0	0	1.89869e-05
k__Bacteria;p__Firmicutes;c__Clostridia;o__Clostridiales;f__Lachnospiraceae;g__Pseudobutyrivibrio;s__	0	2.04884e-05	0	2.05339e-05	0	0	3.20667e-05	0	0	3.79737e-05
k__Bacteria;p__Firmicutes;c__Clostridia;o__Clostridiales;f__Lachnospiraceae;g__Roseburia;s__	0.0119874	0.0169235	0.032721	0.024271	0.00574123	0.0136993	0.00541927	0.020584	0.0572209	0.0575871
k__Bacteria;p__Firmicutes;c__Clostridia;o__Clostridiales;f__Lachnospiraceae;g__Roseburia;s__faecis	0.000126479	8.19538e-05	9.79672e-05	0.000164271	5.91879e-05	0	4.81e-05	8.94955e-05	0.000101204	0.000132908
k__Bacteria;p__Firmicutes;c__Clostridia;o__Clostridiales;f__Lachnospiraceae;g__Shuttleworthia;s__	1.40532e-05	0	0	0	0	0	0	0	0	3.79737e-05
k__Bacteria;p__Firmicutes;c__Clostridia;o__Clostridiales;f__Lachnospiraceae;g__[Ruminococcus];s__	0.00136316	0.00157761	0.00173075	0.00182752	0.00288048	0.00446512	0.000657367	0.00098445	0.000870357	0.00305688
k__Bacteria;p__Firmicutes;c__Clostridia;o__Clostridiales;f__Lachnospiraceae;g__[Ruminococcus];s__gnavus	0.00184097	0.00133175	0.00115928	0.00158111	0.000789173	0.00217412	0.000208434	0.00140955	0.00593057	0.00225944
k__Bacteria;p__Firmicutes;c__Clostridia;o__Clostridiales;f__Lachnospiraceae;g__[Ruminococcus];s__torques	0.000126479	0.00065563	0.000653115	0.00117043	0.000789173	0.000187021	3.20667e-05	0.000268486	8.09635e-05	0.000246829
k__Bacteria;p__Firmicutes;c__Clostridia;o__Clostridiales;f__Peptococcaceae;g__;s__	1.40532e-05	0	0	0	0.000118376	0	0	4.47477e-05	0	9.49343e-05
k__Bacteria;p__Firmicutes;c__Clostridia;o__Clostridiales;f__Peptococcaceae;g__Peptococcus;s__	0	0.0010654	0	0	0	0	0.000112233	2.23739e-05	0	0
k__Bacteria;p__Firmicutes;c__Clostridia;o__Clostridiales;f__Peptococcaceae;g__rc4-4;s__	0	0	1.63279e-05	0.000205339	0	0	0	0	2.02409e-05	0
k__Bacteria;p__Firmicutes;c__Clostridia;o__Clostridiales;f__Peptostreptococcaceae;g__;s__	1.40532e-05	6.14653e-05	0.000604131	6.16016e-05	0	4.67552e-05	0	0.000313234	2.02409e-05	0.000151895
k__Bacteria;p__Firmicutes;c__Clostridia;o__Clostridiales;f__Peptostreptococcaceae;g__Clostridium;s__maritimum	0	0	1.63279e-05	0	0	0	0	0	0	0
k__Bacteria;p__Firmicutes;c__Clostridia;o__Clostridiales;f__Peptostreptococcaceae;g__Clostridium;s__metallolevans	0	0	0	0	0	0	0	0	0	0
k__Bacteria;p__Firmicutes;c__Clostridia;o__Clostridiales;f__Peptostreptococcaceae;g__Clostridium;s__ruminantium	0	0	0	0	0	0	0	0	0	0
k__Bacteria;p__Firmicutes;c__Clostridia;o__Clostridiales;f__Peptostreptococcaceae;g__Peptostreptococcus;s__	0	0	0	0	0	0	0	0	0	1.89869e-05
k__Bacteria;p__Firmicutes;c__Clostridia;o__Clostridiales;f__Peptostreptococcaceae;g__Peptostreptococcus;s__anaerobius	0	0	0	2.05339e-05	0	0	0	2.23739e-05	2.02409e-05	9.49343e-05
k__Bacteria;p__Firmicutes;c__Clostridia;o__Clostridiales;f__Peptostreptococcaceae;g__[Clostridium];s__difficile	0.000168639	0.00026635	0.00471875	0.000102669	0.000789173	9.35104e-05	1.60333e-05	0.00136481	0.00022265	0.000987317
k__Bacteria;p__Firmicutes;c__Clostridia;o__Clostridiales;f__Peptostreptococcaceae;g__[Clostridium];s__sordellii	0	0	0	0	0	0	0	0	0	0
k__Bacteria;p__Firmicutes;c__Clostridia;o__Clostridiales;f__Ruminococcaceae;g__;s__	0.100326	0.0561588	0.0624378	0.113285	0.0850333	0.114831	0.0386885	0.078219	0.0603583	0.0370624
k__Bacteria;p__Firmicutes;c__Clostridia;o__Clostridiales;f__Ruminococcaceae;g__Anaerotruncus;s__	0	2.04884e-05	1.63279e-05	0.000123203	0.000217022	9.35104e-05	3.20667e-05	4.47477e-05	0.000404817	0.000113921
k__Bacteria;p__Firmicutes;c__Clostridia;o__Clostridiales;f__Ruminococcaceae;g__Butyricicoccus;s__pullicaecorum	0	0	0	0	0	0	0	0	0	0
k__Bacteria;p__Firmicutes;c__Clostridia;o__Clostridiales;f__Ruminococcaceae;g__Clostridium;s__methylpentosum	0	0	0	0	1.97293e-05	0	0	0	0	1.89869e-05
k__Bacteria;p__Firmicutes;c__Clostridia;o__Clostridiales;f__Ruminococcaceae;g__Faecalibacterium;s__	7.02662e-05	2.04884e-05	0	0	0	0	0	0	0	0
k__Bacteria;p__Firmicutes;c__Clostridia;o__Clostridiales;f__Ruminococcaceae;g__Faecalibacterium;s__prausnitzii	0.300838	0.105126	0.112368	0.0782136	0.0726631	0.120278	0.0353215	0.0500056	0.0100192	0.0770107
k__Bacteria;p__Firmicutes;c__Clostridia;o__Clostridiales;f__Ruminococcaceae;g__Oscillospira;s__	0.00154586	0.00327815	0.00574741	0.00533881	0.0121533	0.011642	0.00179574	0.00657792	0.00534359	0.00377839
k__Bacteria;p__Firmicutes;c__Clostridia;o__Clostridiales;f__Ruminococcaceae;g__Ruminococcus;s__	0.0254785	0.0262457	0.0477753	0.0549897	0.0249773	0.0408407	0.00766394	0.0748406	0.0235199	0.0570365
k__Bacteria;p__Firmicutes;c__Clostridia;o__Clostridiales;f__Ruminococcaceae;g__Ruminococcus;s__bromii	0.000154586	2.04884e-05	0.000114295	6.16016e-05	9.86466e-05	0.00362353	0	0.000134243	2.02409e-05	1.89869e-05
k__Bacteria;p__Firmicutes;c__Clostridia;o__Clostridiales;f__Ruminococcaceae;g__Ruminococcus;s__callidus	0	4.09769e-05	0	4.10678e-05	1.97293e-05	0	0	0	0	0
k__Bacteria;p__Firmicutes;c__Clostridia;o__Clostridiales;f__Ruminococcaceae;g__Ruminococcus;s__flavefaciens	0	0	0	0	0	0	0	0	0	0
k__Bacteria;p__Firmicutes;c__Clostridia;o__Clostridiales;f__Veillonellaceae;g__;s__	0	0.0021308	0	0	5.91879e-05	0.000935104	3.20667e-05	0	0	0
k__Bacteria;p__Firmicutes;c__Clostridia;o__Clostridiales;f__Veillonellaceae;g__Acidaminococcus;s__	0	0.00395427	3.26557e-05	0.000102669	0.0110287	0.000187021	3.20667e-05	0	0.00145734	3.79737e-05
k__Bacteria;p__Firmicutes;c__Clostridia;o__Clostridiales;f__Veillonellaceae;g__Dialister;s__	0.000548076	0.0202221	0.00068577	0.00162218	0.00134159	0.00165981	0.0102934	0.000357982	0.000404817	0.0326004
k__Bacteria;p__Firmicutes;c__Clostridia;o__Clostridiales;f__Veillonellaceae;g__Megamonas;s__	0.000140532	0.000122931	0.000702098	0.00100616	0.000197293	9.35104e-05	4.81e-05	8.94955e-05	6.07226e-05	0.000189869
k__Bacteria;p__Firmicutes;c__Clostridia;o__Clostridiales;f__Veillonellaceae;g__Megasphaera;s__	8.43194e-05	0.0578799	0.000261246	0.00131417	0.000710255	0.0150318	0.00205227	6.71216e-05	8.09635e-05	0.000113921
k__Bacteria;p__Firmicutes;c__Clostridia;o__Clostridiales;f__Veillonellaceae;g__Mitsuokella;s__	1.40532e-05	0.00649484	1.63279e-05	0	0	0.00212736	0.0003367	0	0.000809635	0
k__Bacteria;p__Firmicutes;c__Clostridia;o__Clostridiales;f__Veillonellaceae;g__Mitsuokella;s__multacida	0	0.00268399	0	0	0	0.000444174	0	0	0.000323854	0
k__Bacteria;p__Firmicutes;c__Clostridia;o__Clostridiales;f__Veillonellaceae;g__Phascolarctobacterium;s__	7.02662e-05	6.14653e-05	0.00119193	0.00073922	0.000907548	7.01328e-05	1.60333e-05	0.00129768	0.0473029	5.69606e-05
k__Bacteria;p__Firmicutes;c__Clostridia;o__Clostridiales;f__Veillonellaceae;g__Selenomonas;s__	0	0	0	0	0	0	3.20667e-05	0	0	0
k__Bacteria;p__Firmicutes;c__Clostridia;o__Clostridiales;f__Veillonellaceae;g__Succiniclasticum;s__	0	4.09769e-05	0	2.05339e-05	3.94586e-05	0.00995886	1.60333e-05	0	0	1.89869e-05
k__Bacteria;p__Firmicutes;c__Clostridia;o__Clostridiales;f__Veillonellaceae;g__Veillonella;s__	0	0	1.63279e-05	0	0	0	0	0	0	0
k__Bacteria;p__Firmicutes;c__Clostridia;o__Clostridiales;f__Veillonellaceae;g__Veillonella;s__dispar	8.43194e-05	0.000102442	8.16393e-05	4.10678e-05	3.94586e-05	0.00259491	0.00570787	0.00127531	0	3.79737e-05
k__Bacteria;p__Firmicutes;c__Clostridia;o__Clostridiales;f__Veillonellaceae;g__Veillonella;s__parvula	0	6.14653e-05	0	0	0	0.000140266	0.000416867	0	0	1.89869e-05
k__Bacteria;p__Firmicutes;c__Clostridia;o__Clostridiales;f__[Mogibacteriaceae];g__;s__	0.000323224	0.000409769	0.000800065	0.000677618	0.00339344	0.00121563	8.01667e-05	0.00132006	0.000728671	0.000873396
k__Bacteria;p__Firmicutes;c__Clostridia;o__Clostridiales;f__[Mogibacteriaceae];g__Mogibacterium;s__	0	2.04884e-05	1.63279e-05	0	1.97293e-05	4.67552e-05	0	0	0	0
k__Bacteria;p__Firmicutes;c__Clostridia;o__Clostridiales;f__[Tissierellaceae];g__1-68;s__	0	0	0	0	0	0	0	0	0	0
k__Bacteria;p__Firmicutes;c__Clostridia;o__Clostridiales;f__[Tissierellaceae];g__Anaerococcus;s__	0.000126479	8.19538e-05	0.000146951	6.16016e-05	3.94586e-05	4.67552e-05	1.60333e-05	4.47477e-05	0	5.69606e-05
k__Bacteria;p__Firmicutes;c__Clostridia;o__Clostridiales;f__[Tissierellaceae];g__Finegoldia;s__	4.21597e-05	0	4.89836e-05	8.21355e-05	7.89173e-05	0	0	6.71216e-05	0	0
k__Bacteria;p__Firmicutes;c__Clostridia;o__Clostridiales;f__[Tissierellaceae];g__Parvimonas;s__	0	4.09769e-05	0	6.16016e-05	0	0	0	0	0	0.000170882
k__Bacteria;p__Firmicutes;c__Clostridia;o__Clostridiales;f__[Tissierellaceae];g__Peptoniphilus;s__	4.21597e-05	4.09769e-05	4.89836e-05	8.21355e-05	7.89173e-05	0	1.60333e-05	2.23739e-05	4.04817e-05	0.000170882
k__Bacteria;p__Firmicutes;c__Clostridia;o__Clostridiales;f__[Tissierellaceae];g__WAL_1855D;s__	0	0	0	0	0	0	0	0	0	3.79737e-05
k__Bacteria;p__Firmicutes;c__Clostridia;o__Clostridiales;f__[Tissierellaceae];g__ph2;s__	0	2.04884e-05	0	0	0	0	0	0	0	0
k__Bacteria;p__Firmicutes;c__Clostridia;o__SHA-98;f__;g__;s__	0	0	0	0	0	2.33776e-05	0	0.000313234	0	0
k__Bacteria;p__Firmicutes;c__Erysipelotrichi;o__Erysipelotrichales;f__Erysipelotrichaceae;g__;s__	0.00288091	0.000204884	0.0103682	0.00737166	0.000611609	0.000397419	8.01667e-05	0.000134243	0.00218601	0.0388471
k__Bacteria;p__Firmicutes;c__Erysipelotrichi;o__Erysipelotrichales;f__Erysipelotrichaceae;g__Bulleidia;s__	8.43194e-05	0.000102442	0	0	1.97293e-05	0	0	0	0	0
k__Bacteria;p__Firmicutes;c__Erysipelotrichi;o__Erysipelotrichales;f__Erysipelotrichaceae;g__Bulleidia;s__moorei	0	2.04884e-05	0	0	1.97293e-05	0	0	0	0	5.69606e-05
k__Bacteria;p__Firmicutes;c__Erysipelotrichi;o__Erysipelotrichales;f__Erysipelotrichaceae;g__Bulleidia;s__p-1630-c5	0.0120436	0.0149771	6.53115e-05	0.000123203	0.0107525	9.35104e-05	0.000785634	2.23739e-05	4.04817e-05	9.49343e-05
k__Bacteria;p__Firmicutes;c__Erysipelotrichi;o__Erysipelotrichales;f__Erysipelotrichaceae;g__Catenibacterium;s__	0.000182692	0.0171898	0.00045718	0.00168378	0.00029594	0.000210398	0.00729517	0.00615281	8.09635e-05	0.000322777
k__Bacteria;p__Firmicutes;c__Erysipelotrichi;o__Erysipelotrichales;f__Erysipelotrichaceae;g__Clostridium;s__cocleatum	0	0	0	0	0	0	0	0	0	0
k__Bacteria;p__Firmicutes;c__Erysipelotrichi;o__Erysipelotrichales;f__Erysipelotrichaceae;g__Coprobacillus;s__	2.81065e-05	2.04884e-05	0	0	1.97293e-05	0	0	0	0	0.00134807
k__Bacteria;p__Firmicutes;c__Erysipelotrichi;o__Erysipelotrichales;f__Erysipelotrichaceae;g__Coprobacillus;s__cateniformis	0	0	0	0	7.89173e-05	0	0	6.71216e-05	0	3.79737e-05
k__Bacteria;p__Firmicutes;c__Erysipelotrichi;o__Erysipelotrichales;f__Erysipelotrichaceae;g__Holdemania;s__	0.000281065	0	3.26557e-05	2.05339e-05	5.91879e-05	4.67552e-05	0	8.94955e-05	4.04817e-05	1.89869e-05
k__Bacteria;p__Firmicutes;c__Erysipelotrichi;o__Erysipelotrichales;f__Erysipelotrichaceae;g__[Eubacterium];s__biforme	0.000224852	0.0590272	0.0672871	0.00112936	0.00487314	0.0334066	0.0113195	0.0224857	0.000344095	0.00030379
k__Bacteria;p__Firmicutes;c__Erysipelotrichi;o__Erysipelotrichales;f__Erysipelotrichaceae;g__[Eubacterium];s__cylindroides	0	0.020345	3.26557e-05	0	0	2.33776e-05	1.60333e-05	0	2.02409e-05	0
k__Bacteria;p__Firmicutes;c__Erysipelotrichi;o__Erysipelotrichales;f__Erysipelotrichaceae;g__[Eubacterium];s__dolichum	2.81065e-05	6.14653e-05	0.000130623	0.000102669	0.00130213	0	1.60333e-05	4.47477e-05	0.00184192	0.000721501
k__Bacteria;p__Firmicutes;c__Erysipelotrichi;o__Erysipelotrichales;f__Erysipelotrichaceae;g__cc_115;s__	0	0	1.63279e-05	0	0	0	0	0	0	0
k__Bacteria;p__Firmicutes;c__Erysipelotrichi;o__Erysipelotrichales;f__Erysipelotrichaceae;g__p-75-a5;s__	0	0	0	0	0	7.01328e-05	0	0	0	0
k__Bacteria;p__Fusobacteria;c__Fusobacteriia;o__Fusobacteriales;f__Fusobacteriaceae;g__Fusobacterium;s__	0	0	8.16393e-05	0.000102669	1.97293e-05	2.33776e-05	0.0001443	0	2.02409e-05	1.89869e-05
k__Bacteria;p__Fusobacteria;c__Fusobacteriia;o__Fusobacteriales;f__Leptotrichiaceae;g__Leptotrichia;s__	0	0	0	0	0	0	9.62001e-05	0	0	0
k__Bacteria;p__Lentisphaerae;c__[Lentisphaeria];o__Victivallales;f__Victivallaceae;g__;s__	0	0	1.63279e-05	0.000184805	1.97293e-05	2.33776e-05	0	0.000425103	8.09635e-05	0
k__Bacteria;p__Lentisphaerae;c__[Lentisphaeria];o__Victivallales;f__Victivallaceae;g__Victivallis;s__vadensis	0	0	0	0	0	0	0	0	0	0
k__Bacteria;p__OP3;c__koll11;o__GIF10;f__;g__;s__	0	0	0	0	0	0	0	0	0	0
k__Bacteria;p__Proteobacteria;c__Alphaproteobacteria;o__BD7-3;f__;g__;s__	0	0	0	0	0	0	0	0	0	0
k__Bacteria;p__Proteobacteria;c__Alphaproteobacteria;o__Caulobacterales;f__Caulobacteraceae;g__;s__	0	0	0	0	0	0	0	0	0	0
k__Bacteria;p__Proteobacteria;c__Alphaproteobacteria;o__Caulobacterales;f__Caulobacteraceae;g__Phenylobacterium;s__	0	0	0	0	1.97293e-05	0	1.60333e-05	0	0	1.89869e-05
k__Bacteria;p__Proteobacteria;c__Alphaproteobacteria;o__RF32;f__;g__;s__	1.40532e-05	2.04884e-05	0.000146951	0.000102669	0.000138105	0	0	0.000783085	8.09635e-05	3.79737e-05
k__Bacteria;p__Proteobacteria;c__Alphaproteobacteria;o__Rhizobiales;f__;g__;s__	0	0	0	0	0	0	0	0	0	0
k__Bacteria;p__Proteobacteria;c__Alphaproteobacteria;o__Rhizobiales;f__Aurantimonadaceae;g__Aurantimonas;s__altamirensis	0	0	0	0	0	0	0	0	0	0
k__Bacteria;p__Proteobacteria;c__Alphaproteobacteria;o__Rhizobiales;f__Bartonellaceae;g__;s__	0	0	0	0	0	0	0	0	0	0
k__Bacteria;p__Proteobacteria;c__Alphaproteobacteria;o__Rhizobiales;f__Bradyrhizobiaceae;g__;s__	0	0	0	0	0	2.33776e-05	0	0	0	0
k__Bacteria;p__Proteobacteria;c__Alphaproteobacteria;o__Rhizobiales;f__Brucellaceae;g__;s__	0	0	0	0	0	0	0	0	0	0
k__Bacteria;p__Proteobacteria;c__Alphaproteobacteria;o__Rhizobiales;f__Brucellaceae;g__Ochrobactrum;s__grignonense	0	0	0	0	0	0	0	0	0	1.89869e-05
k__Bacteria;p__Proteobacteria;c__Alphaproteobacteria;o__Rhizobiales;f__Hyphomicrobiaceae;g__;s__	0	0	0	0	0	0	0	2.23739e-05	0	0
k__Bacteria;p__Proteobacteria;c__Alphaproteobacteria;o__Rhizobiales;f__Hyphomicrobiaceae;g__Pannonibacter;s__phragmitetus	0	0	0	0	0	0	0	2.23739e-05	0	0
k__Bacteria;p__Proteobacteria;c__Alphaproteobacteria;o__Rhizobiales;f__Hyphomicrobiaceae;g__Polymorphum;s__gilvum	0	0	0	0	0	0	0	0	0	0
k__Bacteria;p__Proteobacteria;c__Alphaproteobacteria;o__Rhizobiales;f__Methylocystaceae;g__;s__	0	0	0	0	0	0	0	0	0	0
k__Bacteria;p__Proteobacteria;c__Alphaproteobacteria;o__Rhizobiales;f__Rhizobiaceae;g__;s__	0	0	0	0	0	0	0	0	0	0
k__Bacteria;p__Proteobacteria;c__Alphaproteobacteria;o__Rhizobiales;f__Rhizobiaceae;g__Agrobacterium;s__	0	0	0	0	1.97293e-05	0	1.60333e-05	0	0	0
k__Bacteria;p__Proteobacteria;c__Alphaproteobacteria;o__Rhizobiales;f__Rhizobiaceae;g__Shinella;s__	0	0	0	0	0	0	0	0	0	0
k__Bacteria;p__Proteobacteria;c__Alphaproteobacteria;o__Rhodobacterales;f__Rhodobacteraceae;g__Paracoccus;s__	0	0	0	0	0	0	0	0	0	0
k__Bacteria;p__Proteobacteria;c__Alphaproteobacteria;o__Rhodobacterales;f__Rhodobacteraceae;g__Paracoccus;s__aminovorans	0	0	0	0	0	0	0	0	0	0
k__Bacteria;p__Proteobacteria;c__Alphaproteobacteria;o__Rhodobacterales;f__Rhodobacteraceae;g__Paracoccus;s__marcusii	0	0	0	0	0	0	0	0	0	0
k__Bacteria;p__Proteobacteria;c__Alphaproteobacteria;o__Rhodospirillales;f__Rhodospirillaceae;g__;s__	0	0	0	0	0	0	0	0	0	0
k__Bacteria;p__Proteobacteria;c__Alphaproteobacteria;o__Rhodospirillales;f__Rhodospirillaceae;g__Azospirillum;s__	0	0	1.63279e-05	0	0	0	0	2.23739e-05	0	0
k__Bacteria;p__Proteobacteria;c__Alphaproteobacteria;o__Rickettsiales;f__Pelagibacteraceae;g__;s__	0	0	0	0	0	0	0	0	0	0
k__Bacteria;p__Proteobacteria;c__Alphaproteobacteria;o__Rickettsiales;f__mitochondria;g__Nelumbo;s__nucifera	0	0	0	0	0	0	0	0	0	0
k__Bacteria;p__Proteobacteria;c__Alphaproteobacteria;o__Sphingomonadales;f__Sphingomonadaceae;g__;s__	0	0	0	0	1.97293e-05	0	3.20667e-05	0	0	0
k__Bacteria;p__Proteobacteria;c__Alphaproteobacteria;o__Sphingomonadales;f__Sphingomonadaceae;g__Kaistobacter;s__	0	0	0	0	0	0	0	2.23739e-05	0	0
k__Bacteria;p__Proteobacteria;c__Alphaproteobacteria;o__Sphingomonadales;f__Sphingomonadaceae;g__Sphingomonas;s__	0	0	0	0	0	0	0	0	0	1.89869e-05
k__Bacteria;p__Proteobacteria;c__Betaproteobacteria;o__;f__;g__;s__	0	0	0	0	3.94586e-05	0	1.60333e-05	0	2.02409e-05	0
k__Bacteria;p__Proteobacteria;c__Betaproteobacteria;o__Burkholderiales;f__;g__;s__	1.40532e-05	0	1.63279e-05	0	0	0	0	0	0	0
k__Bacteria;p__Proteobacteria;c__Betaproteobacteria;o__Burkholderiales;f__Alcaligenaceae;g__Sutterella;s__	0.000758875	0.00340108	0.00434321	0.0127105	0.00226887	0.00514307	0.00646144	0.00134243	0.00595081	0.00168983
k__Bacteria;p__Proteobacteria;c__Betaproteobacteria;o__Burkholderiales;f__Burkholderiaceae;g__Burkholderia;s__	0	0	0	0	1.97293e-05	0	0	0	0	0
k__Bacteria;p__Proteobacteria;c__Betaproteobacteria;o__Burkholderiales;f__Burkholderiaceae;g__Lautropia;s__	0	0	0	0	0	0	0	0	0	0
k__Bacteria;p__Proteobacteria;c__Betaproteobacteria;o__Burkholderiales;f__Comamonadaceae;g__;s__	0	0	0	0	0	0	0	0	0	0
k__Bacteria;p__Proteobacteria;c__Betaproteobacteria;o__Burkholderiales;f__Comamonadaceae;g__Comamonas;s__	0	0	0	0	0	0	0	2.23739e-05	0	0
k__Bacteria;p__Proteobacteria;c__Betaproteobacteria;o__Burkholderiales;f__Comamonadaceae;g__Delftia;s__	0	0	0	0	0	0	0	0	0	0
k__Bacteria;p__Proteobacteria;c__Betaproteobacteria;o__Burkholderiales;f__Comamonadaceae;g__Ramlibacter;s__	0	0	0	0	0	0	0	0	0	0
k__Bacteria;p__Proteobacteria;c__Betaproteobacteria;o__Burkholderiales;f__Comamonadaceae;g__Tepidimonas;s__	0	0	0	0	0	0	0	0	0	0
k__Bacteria;p__Proteobacteria;c__Betaproteobacteria;o__Burkholderiales;f__Comamonadaceae;g__Variovorax;s__	0	0	0	0	0	0	0	0	0	0
k__Bacteria;p__Proteobacteria;c__Betaproteobacteria;o__Burkholderiales;f__Oxalobacteraceae;g__;s__	0	0	0	2.05339e-05	0	0	0	0	2.02409e-05	0
k__Bacteria;p__Proteobacteria;c__Betaproteobacteria;o__Burkholderiales;f__Oxalobacteraceae;g__Janthinobacterium;s__	0	0	0	0	0	0	0	0	0	0
k__Bacteria;p__Proteobacteria;c__Betaproteobacteria;o__Burkholderiales;f__Oxalobacteraceae;g__Massilia;s__aerolata	0	0	1.63279e-05	0	0	0	0	0	0	0
k__Bacteria;p__Proteobacteria;c__Betaproteobacteria;o__Burkholderiales;f__Oxalobacteraceae;g__Oxalobacter;s__	0	0	0	0	0	0	0	0	0	0
k__Bacteria;p__Proteobacteria;c__Betaproteobacteria;o__Burkholderiales;f__Oxalobacteraceae;g__Oxalobacter;s__formigenes	0	0	0	0	1.97293e-05	0	0	2.23739e-05	2.02409e-05	0
k__Bacteria;p__Proteobacteria;c__Betaproteobacteria;o__Burkholderiales;f__Oxalobacteraceae;g__Polynucleobacter;s__	0	0	0	0	0	0	0	0	0	0
k__Bacteria;p__Proteobacteria;c__Betaproteobacteria;o__Burkholderiales;f__Oxalobacteraceae;g__Ralstonia;s__	0	0	0	0	0	0	0	0	0	0
k__Bacteria;p__Proteobacteria;c__Betaproteobacteria;o__Neisseriales;f__Neisseriaceae;g__;s__	0	0	0	0	0	0	1.60333e-05	0	0	0
k__Bacteria;p__Proteobacteria;c__Betaproteobacteria;o__Neisseriales;f__Neisseriaceae;g__Neisseria;s__	0	0	0	0	0	0	6.41334e-05	0	0	0
k__Bacteria;p__Proteobacteria;c__Betaproteobacteria;o__Neisseriales;f__Neisseriaceae;g__Neisseria;s__subflava	0	0	0	0	0	0	8.01667e-05	0	0	0
k__Bacteria;p__Proteobacteria;c__Betaproteobacteria;o__Rhodocyclales;f__Rhodocyclaceae;g__Petrobacter;s__succinatimandens	0	0	0	0	1.97293e-05	0	0	0	0	0
k__Bacteria;p__Proteobacteria;c__Deltaproteobacteria;o__Bdellovibrionales;f__Bacteriovoracaceae;g__;s__	0	0	0	0	0	0	0	0	0	0
k__Bacteria;p__Proteobacteria;c__Deltaproteobacteria;o__Desulfobacterales;f__Desulfobulbaceae;g__;s__	0	0	0	0	0	0	0	0	0	0
k__Bacteria;p__Proteobacteria;c__Deltaproteobacteria;o__Desulfovibrionales;f__Desulfovibrionaceae;g__;s__	1.40532e-05	4.09769e-05	0	2.05339e-05	0	0	0.000400834	0	0.000384576	0
k__Bacteria;p__Proteobacteria;c__Deltaproteobacteria;o__Desulfovibrionales;f__Desulfovibrionaceae;g__Bilophila;s__	7.02662e-05	2.04884e-05	0.0022859	0.00164271	0.00197293	0.00140266	0	0.000648842	0.00206457	0.000398724
k__Bacteria;p__Proteobacteria;c__Deltaproteobacteria;o__Desulfovibrionales;f__Desulfovibrionaceae;g__Desulfovibrio;s__	0.000154586	4.09769e-05	0.000244918	0.000513347	0.00392613	4.67552e-05	0.00174764	4.47477e-05	0.0133995	9.49343e-05
k__Bacteria;p__Proteobacteria;c__Deltaproteobacteria;o__Desulfovibrionales;f__Desulfovibrionaceae;g__Desulfovibrio;s__D168	5.62129e-05	0.00784707	3.26557e-05	2.05339e-05	0.00680661	2.33776e-05	0.00160333	0	0	3.79737e-05
k__Bacteria;p__Proteobacteria;c__Deltaproteobacteria;o__Syntrophobacterales;f__Syntrophaceae;g__Desulfobacca;s__	0	0	0	0	0	0	0	0	0	0
k__Bacteria;p__Proteobacteria;c__Epsilonproteobacteria;o__Campylobacterales;f__Campylobacteraceae;g__Arcobacter;s__	0	0	0	0	0	0	0	0	0	0
k__Bacteria;p__Proteobacteria;c__Epsilonproteobacteria;o__Campylobacterales;f__Campylobacteraceae;g__Campylobacter;s__	0	0	0	0	0	0	0.000176367	0	0	0
k__Bacteria;p__Proteobacteria;c__Epsilonproteobacteria;o__Campylobacterales;f__Campylobacteraceae;g__Campylobacter;s__rectus	0	0	0	0	0	0	1.60333e-05	0	0	0
k__Bacteria;p__Proteobacteria;c__Epsilonproteobacteria;o__Campylobacterales;f__Campylobacteraceae;g__Campylobacter;s__ureolyticus	0	0	0	0	0	0	0	0	0	0
k__Bacteria;p__Proteobacteria;c__Epsilonproteobacteria;o__Campylobacterales;f__Helicobacteraceae;g__Helicobacter;s__	0	0	0	0	0	0	0	0	0	0
k__Bacteria;p__Proteobacteria;c__Epsilonproteobacteria;o__Campylobacterales;f__Helicobacteraceae;g__Sulfurimonas;s__	0	0	0	0	0	0	0	0	0	0
k__Bacteria;p__Proteobacteria;c__Gammaproteobacteria;o__Aeromonadales;f__Aeromonadaceae;g__;s__	0	0	0	0	0	0	3.20667e-05	0	0	0
k__Bacteria;p__Proteobacteria;c__Gammaproteobacteria;o__Aeromonadales;f__Succinivibrionaceae;g__;s__	0	8.19538e-05	0	0	0	0	0.000272567	0	0	0
k__Bacteria;p__Proteobacteria;c__Gammaproteobacteria;o__Aeromonadales;f__Succinivibrionaceae;g__Anaerobiospirillum;s__	1.40532e-05	0	0	0.000143737	0	0	0	0	0	0
k__Bacteria;p__Proteobacteria;c__Gammaproteobacteria;o__Aeromonadales;f__Succinivibrionaceae;g__Succinivibrio;s__	0.000688608	0.100947	0.00101233	0.00184805	0.000591879	0.000397419	0.303062	0.000357982	0.000485781	0.000683527
k__Bacteria;p__Proteobacteria;c__Gammaproteobacteria;o__Chromatiales;f__Chromatiaceae;g__Thiodictyon;s__syntrophicum	0	0	0	0	0	0	0	0	0	0
k__Bacteria;p__Proteobacteria;c__Gammaproteobacteria;o__Enterobacteriales;f__Enterobacteriaceae;g__;s__	0.0032744	0.000245861	0.00125725	0.000574949	0.0210512	0.0503553	0.00971621	0.00040273	0.000303613	0.00186071
k__Bacteria;p__Proteobacteria;c__Gammaproteobacteria;o__Enterobacteriales;f__Enterobacteriaceae;g__Citrobacter;s__	0	0	0	0	0	2.33776e-05	0	0	0	1.89869e-05
k__Bacteria;p__Proteobacteria;c__Gammaproteobacteria;o__Enterobacteriales;f__Enterobacteriaceae;g__Cronobacter;s__dublinensis	0	0	0	2.05339e-05	1.97293e-05	2.33776e-05	3.20667e-05	0	0	1.89869e-05
k__Bacteria;p__Proteobacteria;c__Gammaproteobacteria;o__Enterobacteriales;f__Enterobacteriaceae;g__Enterobacter;s__	0	0	0	0	0	0	0	0	0	0
k__Bacteria;p__Proteobacteria;c__Gammaproteobacteria;o__Enterobacteriales;f__Enterobacteriaceae;g__Enterobacter;s__cloacae	0	0	0	0	0	0	0	0	0	0
k__Bacteria;p__Proteobacteria;c__Gammaproteobacteria;o__Enterobacteriales;f__Enterobacteriaceae;g__Enterobacter;s__gergoviae	0	0	1.63279e-05	0	0	0	0	0	0	0
k__Bacteria;p__Proteobacteria;c__Gammaproteobacteria;o__Enterobacteriales;f__Enterobacteriaceae;g__Enterobacter;s__hormaechei	0	0	3.26557e-05	0	0	0	0	0	0	0
k__Bacteria;p__Proteobacteria;c__Gammaproteobacteria;o__Enterobacteriales;f__Enterobacteriaceae;g__Enterobacter;s__turicensis	0	0	0	0	0	0	0	0	0	1.89869e-05
k__Bacteria;p__Proteobacteria;c__Gammaproteobacteria;o__Enterobacteriales;f__Enterobacteriaceae;g__Erwinia;s__	0	0	0	0	0	0.000327286	3.20667e-05	0	0	0.000189869
k__Bacteria;p__Proteobacteria;c__Gammaproteobacteria;o__Enterobacteriales;f__Enterobacteriaceae;g__Erwinia;s__soli	0	0	0	0	0	2.33776e-05	0	0	0	0
k__Bacteria;p__Proteobacteria;c__Gammaproteobacteria;o__Enterobacteriales;f__Enterobacteriaceae;g__Escherichia;s__coli	0	0	0	0	0	2.33776e-05	0	0	0	0
k__Bacteria;p__Proteobacteria;c__Gammaproteobacteria;o__Enterobacteriales;f__Enterobacteriaceae;g__Hafnia;s__alvei	0	0	0	0	0	0	0	0	0	0
k__Bacteria;p__Proteobacteria;c__Gammaproteobacteria;o__Enterobacteriales;f__Enterobacteriaceae;g__Klebsiella;s__	0	4.09769e-05	3.26557e-05	0	3.94586e-05	0.00100524	0	0	0	0
k__Bacteria;p__Proteobacteria;c__Gammaproteobacteria;o__Enterobacteriales;f__Enterobacteriaceae;g__Morganella;s__morganii	0	0	0	0	0	0.000303909	0	0	0	0
k__Bacteria;p__Proteobacteria;c__Gammaproteobacteria;o__Enterobacteriales;f__Enterobacteriaceae;g__Pantoea;s__ananatis	0	0	0	0	0	0	0	0	0	0
k__Bacteria;p__Proteobacteria;c__Gammaproteobacteria;o__Enterobacteriales;f__Enterobacteriaceae;g__Serratia;s__	0	0	0	0	1.97293e-05	2.33776e-05	8.01667e-05	0	2.02409e-05	0
k__Bacteria;p__Proteobacteria;c__Gammaproteobacteria;o__Enterobacteriales;f__Enterobacteriaceae;g__Shigella;s__sonnei	0	0	0	0	0	0	0	0	0	0
k__Bacteria;p__Proteobacteria;c__Gammaproteobacteria;o__Enterobacteriales;f__Enterobacteriaceae;g__Trabulsiella;s__	0	0	0	0	0	0	0.000224467	0	0	0
k__Bacteria;p__Proteobacteria;c__Gammaproteobacteria;o__Enterobacteriales;f__Enterobacteriaceae;g__Trabulsiella;s__farmeri	0	0	0	0	0	2.33776e-05	0	0	0	0
k__Bacteria;p__Proteobacteria;c__Gammaproteobacteria;o__Oceanospirillales;f__Alcanivoracaceae;g__Alcanivorax;s__	0	0	0	0	0	0	0	0	0	0
k__Bacteria;p__Proteobacteria;c__Gammaproteobacteria;o__Pasteurellales;f__Pasteurellaceae;g__;s__	0	0	0	0	0	0	4.81e-05	0	0	0
k__Bacteria;p__Proteobacteria;c__Gammaproteobacteria;o__Pasteurellales;f__Pasteurellaceae;g__Actinobacillus;s__	0	0	1.63279e-05	0	0	0	4.81e-05	0	0	0
k__Bacteria;p__Proteobacteria;c__Gammaproteobacteria;o__Pasteurellales;f__Pasteurellaceae;g__Actinobacillus;s__parahaemolyticus	0	0	0	0	0	0	1.60333e-05	0	0	0
k__Bacteria;p__Proteobacteria;c__Gammaproteobacteria;o__Pasteurellales;f__Pasteurellaceae;g__Aggregatibacter;s__	0	0.000225373	0	0	0	0	0.000464967	0	0	1.89869e-05
k__Bacteria;p__Proteobacteria;c__Gammaproteobacteria;o__Pasteurellales;f__Pasteurellaceae;g__Haemophilus;s__	0	8.19538e-05	0	0	0	2.33776e-05	0.000464967	6.71216e-05	0	0
k__Bacteria;p__Proteobacteria;c__Gammaproteobacteria;o__Pasteurellales;f__Pasteurellaceae;g__Haemophilus;s__parainfluenzae	4.21597e-05	0.000881003	6.53115e-05	2.05339e-05	5.91879e-05	0.000467552	0.002886	0.000357982	4.04817e-05	5.69606e-05
k__Bacteria;p__Proteobacteria;c__Gammaproteobacteria;o__Pseudomonadales;f__Moraxellaceae;g__Acinetobacter;s__	0	0	1.63279e-05	0	0	0	0	0	0	0
k__Bacteria;p__Proteobacteria;c__Gammaproteobacteria;o__Pseudomonadales;f__Moraxellaceae;g__Acinetobacter;s__johnsonii	0	0	0	0	0	0	0	0	0	0
k__Bacteria;p__Proteobacteria;c__Gammaproteobacteria;o__Pseudomonadales;f__Moraxellaceae;g__Enhydrobacter;s__	1.40532e-05	0	0	0	1.97293e-05	0	0	0	0	0
k__Bacteria;p__Proteobacteria;c__Gammaproteobacteria;o__Pseudomonadales;f__Pseudomonadaceae;g__;s__	0	0	0	0	0	0	0	0	0	0
k__Bacteria;p__Proteobacteria;c__Gammaproteobacteria;o__Pseudomonadales;f__Pseudomonadaceae;g__Pseudomonas;s__	0	0	0	2.05339e-05	1.97293e-05	0	1.60333e-05	0	0	0
k__Bacteria;p__Proteobacteria;c__Gammaproteobacteria;o__Pseudomonadales;f__Pseudomonadaceae;g__Pseudomonas;s__alcaligenes	0	0	0	0	7.89173e-05	0	0	0	0	0
k__Bacteria;p__Proteobacteria;c__Gammaproteobacteria;o__Pseudomonadales;f__Pseudomonadaceae;g__Pseudomonas;s__veronii	0	0	0	0	0	0	0	0	0	0
k__Bacteria;p__Proteobacteria;c__Gammaproteobacteria;o__Vibrionales;f__Pseudoalteromonadaceae;g__;s__	0	0	0	0	0	0	0	0	0	0
k__Bacteria;p__Proteobacteria;c__Gammaproteobacteria;o__Xanthomonadales;f__Xanthomonadaceae;g__;s__	0	0	0	0	0	0	0	0	0	0
k__Bacteria;p__Proteobacteria;c__Gammaproteobacteria;o__Xanthomonadales;f__Xanthomonadaceae;g__Lysobacter;s__	0	0	0	0	0	0	0	0	0	0
k__Bacteria;p__Proteobacteria;c__Gammaproteobacteria;o__Xanthomonadales;f__Xanthomonadaceae;g__Stenotrophomonas;s__	0	0	0	0	0	0	0	0	0	0
k__Bacteria;p__Proteobacteria;c__Gammaproteobacteria;o__Xanthomonadales;f__Xanthomonadaceae;g__Stenotrophomonas;s__geniculata	0	2.04884e-05	0	0	0	0	0	0	0	0
k__Bacteria;p__Synergistetes;c__Synergistia;o__Synergistales;f__Dethiosulfovibrionaceae;g__Pyramidobacter;s__piscolens	0	0	0	0	0	0	0	0	0	0
k__Bacteria;p__Synergistetes;c__Synergistia;o__Synergistales;f__Synergistaceae;g__Cloacibacillus;s__	0	0	0	0	0	0	0	0	0	0
k__Bacteria;p__TM7;c__TM7-3;o__;f__;g__;s__	0	0	0	0	0	0	0	0	0	0
k__Bacteria;p__TM7;c__TM7-3;o__CW040;f__;g__;s__	0	0	0	0	0	0	3.20667e-05	0	0	0
k__Bacteria;p__TM7;c__TM7-3;o__CW040;f__F16;g__;s__	0	0	0	0	0	0	0	0	0	0
k__Bacteria;p__TM7;c__TM7-3;o__I025;f__Rs-045;g__;s__	0	0	0	0	0	0	0	0	0	0
k__Bacteria;p__Tenericutes;c__Mollicutes;o__Anaeroplasmatales;f__Anaeroplasmataceae;g__;s__	0	0	0	0	0	0	0	0	0	0
k__Bacteria;p__Tenericutes;c__Mollicutes;o__RF39;f__;g__;s__	2.81065e-05	0	0	4.10678e-05	1.97293e-05	0.000257154	0	0.00349032	0	1.89869e-05
k__Bacteria;p__Tenericutes;c__RF3;o__ML615J-28;f__;g__;s__	4.21597e-05	0	0	0	1.97293e-05	0	0	0.00771898	2.02409e-05	5.69606e-05
k__Bacteria;p__Verrucomicrobia;c__Opitutae;o__[Cerasicoccales];f__[Cerasicoccaceae];g__;s__	0	0	0	0	0	0	0	0	0	0
k__Bacteria;p__Verrucomicrobia;c__Verrucomicrobiae;o__Verrucomicrobiales;f__Verrucomicrobiaceae;g__Akkermansia;s__muciniphila	0.000154586	6.14653e-05	0.00145318	0.00174538	7.89173e-05	0.0015663	0.00707071	0.00469851	6.07226e-05	0.00290499
k__Bacteria;p__[Thermi];c__Deinococci;o__Thermales;f__Thermaceae;g__Meiothermus;s__	0	0	0	0	0	0	0	0	0	0
k__Bacteria;p__[Thermi];c__Deinococci;o__Thermales;f__Thermaceae;g__Thermus;s__	0	0	0	0	0	0	0	0	0	0

## Sheet: SG
#TAXA_ID	SG.1.0	SG.2.0	SG.3.0	SG.4.0	SG.5.0	SG.1.6	SG.2.6	SG.3.6	SG.4.6	SG.5.6
k__Archaea;p__Euryarchaeota;c__Methanobacteria;o__Methanobacteriales;f__Methanobacteriaceae;g__Methanobrevibacter;s__	0.00332238	2.82215e-05	4.07009e-05	0	0.00456666	0.000217184	2.19293e-05	0	0.00554419	0.0172894
k__Archaea;p__Euryarchaeota;c__Methanobacteria;o__Methanobacteriales;f__Methanobacteriaceae;g__Methanosphaera;s__	0	0	0	0	0	0	0	0	0	0
k__Archaea;p__Euryarchaeota;c__Thermoplasmata;o__E2;f__[Methanomassiliicoccaceae];g__vadinCA11;s__	0	0	0	0	0.00774949	0	0	0	0	0.00166158
k__Bacteria;p__Actinobacteria;c__Actinobacteria;o__Actinomycetales;f__;g__;s__	0	0	0	0	0	0	0	0	0	0
k__Bacteria;p__Actinobacteria;c__Actinobacteria;o__Actinomycetales;f__Actinomycetaceae;g__;s__	0	0	0	0	1.97691e-05	0	0	0	0	0
k__Bacteria;p__Actinobacteria;c__Actinobacteria;o__Actinomycetales;f__Actinomycetaceae;g__Actinomyces;s__	0	2.82215e-05	0.000162803	1.60534e-05	7.90764e-05	0.00026062	0.00032894	3.5483e-05	0.000412674	6.73612e-05
k__Bacteria;p__Actinobacteria;c__Actinobacteria;o__Actinomycetales;f__Actinomycetaceae;g__Varibaculum;s__	0	0	0	0	0	0	0	0	0	0
k__Bacteria;p__Actinobacteria;c__Actinobacteria;o__Actinomycetales;f__Corynebacteriaceae;g__Corynebacterium;s__	0	4.23322e-05	0	1.60534e-05	3.95382e-05	2.17184e-05	0	1.77415e-05	0	4.49075e-05
k__Bacteria;p__Actinobacteria;c__Actinobacteria;o__Actinomycetales;f__Corynebacteriaceae;g__Corynebacterium;s__durum	0	0	0	0	0	0	0	1.77415e-05	0	0
k__Bacteria;p__Actinobacteria;c__Actinobacteria;o__Actinomycetales;f__Dermabacteraceae;g__Brachybacterium;s__	0	0	0	0	0	0	0	0	0	0
k__Bacteria;p__Actinobacteria;c__Actinobacteria;o__Actinomycetales;f__Dermabacteraceae;g__Brachybacterium;s__conglomeratum	0	0	0	0	0	0	0	0	0	0
k__Bacteria;p__Actinobacteria;c__Actinobacteria;o__Actinomycetales;f__Dermabacteraceae;g__Dermabacter;s__	0	0	0	0	0	0	0	0	0	0
k__Bacteria;p__Actinobacteria;c__Actinobacteria;o__Actinomycetales;f__Geodermatophilaceae;g__;s__	0	0	0	0	0	0	0	0	0	0
k__Bacteria;p__Actinobacteria;c__Actinobacteria;o__Actinomycetales;f__Geodermatophilaceae;g__Blastococcus;s__aggregatus	0	0	0	0	0	0	0	0	0	0
k__Bacteria;p__Actinobacteria;c__Actinobacteria;o__Actinomycetales;f__Geodermatophilaceae;g__Geodermatophilus;s__obscurus	1.86651e-05	0	0	0	0	0	0	0	0	0
k__Bacteria;p__Actinobacteria;c__Actinobacteria;o__Actinomycetales;f__Intrasporangiaceae;g__Janibacter;s__	0	1.41107e-05	0	0	0	0	0	0	0	0
k__Bacteria;p__Actinobacteria;c__Actinobacteria;o__Actinomycetales;f__Microbacteriaceae;g__;s__	0	0	0	0	0	0	0	0	0	0
k__Bacteria;p__Actinobacteria;c__Actinobacteria;o__Actinomycetales;f__Microbacteriaceae;g__Glaciibacter;s__superstes	0	0	0	0	0	0	0	0	0	0
k__Bacteria;p__Actinobacteria;c__Actinobacteria;o__Actinomycetales;f__Microbacteriaceae;g__Leucobacter;s__	0	0	0	0	0	0	0	0	0	0
k__Bacteria;p__Actinobacteria;c__Actinobacteria;o__Actinomycetales;f__Microbacteriaceae;g__Microbacterium;s__	0	0	0	0	0	0	0	0	0	0
k__Bacteria;p__Actinobacteria;c__Actinobacteria;o__Actinomycetales;f__Microbacteriaceae;g__Mycetocola;s__	0	0	0	0	0	0	0	0	0	0
k__Bacteria;p__Actinobacteria;c__Actinobacteria;o__Actinomycetales;f__Microbacteriaceae;g__Salinibacterium;s__	0	0	0	0	0	0	0	0	0	0
k__Bacteria;p__Actinobacteria;c__Actinobacteria;o__Actinomycetales;f__Micrococcaceae;g__;s__	0	1.41107e-05	0	0	0	0	0	0	0	0
k__Bacteria;p__Actinobacteria;c__Actinobacteria;o__Actinomycetales;f__Micrococcaceae;g__Arthrobacter;s__	0	1.41107e-05	2.03504e-05	0	0	0	0	0	0	2.24537e-05
k__Bacteria;p__Actinobacteria;c__Actinobacteria;o__Actinomycetales;f__Micrococcaceae;g__Arthrobacter;s__nicotinovorans	0	0	0	0	0	0	0	0	0	0
k__Bacteria;p__Actinobacteria;c__Actinobacteria;o__Actinomycetales;f__Micrococcaceae;g__Arthrobacter;s__nitroguajacolicus	0	0	0	1.60534e-05	0	0	0	0	0	0
k__Bacteria;p__Actinobacteria;c__Actinobacteria;o__Actinomycetales;f__Micrococcaceae;g__Micrococcus;s__	0	0	0	0	0	0	0	0	0	0
k__Bacteria;p__Actinobacteria;c__Actinobacteria;o__Actinomycetales;f__Micrococcaceae;g__Nesterenkonia;s__	0	0	0	0	0	0	0	0	0	0
k__Bacteria;p__Actinobacteria;c__Actinobacteria;o__Actinomycetales;f__Micrococcaceae;g__Rothia;s__dentocariosa	0	0	2.03504e-05	0	0	2.17184e-05	0	0	0	0
k__Bacteria;p__Actinobacteria;c__Actinobacteria;o__Actinomycetales;f__Micrococcaceae;g__Rothia;s__mucilaginosa	0	0	0.000651214	1.60534e-05	0	8.68734e-05	0.000526304	0	0.000412674	0
k__Bacteria;p__Actinobacteria;c__Actinobacteria;o__Actinomycetales;f__Micromonosporaceae;g__Catenuloplanes;s__nepalensis	0	0	0	1.60534e-05	0	0	0	0	0	0
k__Bacteria;p__Actinobacteria;c__Actinobacteria;o__Actinomycetales;f__Nocardioidaceae;g__;s__	0	0	0	0	0	0	0	0	0	0
k__Bacteria;p__Actinobacteria;c__Actinobacteria;o__Actinomycetales;f__Propionibacteriaceae;g__;s__	0	0	0	0	0	0	0	0	1.79424e-05	0
k__Bacteria;p__Actinobacteria;c__Actinobacteria;o__Actinomycetales;f__Propionibacteriaceae;g__Propionibacterium;s__acnes	1.86651e-05	7.05537e-05	6.10513e-05	4.81603e-05	1.97691e-05	2.17184e-05	0	1.77415e-05	3.58847e-05	2.24537e-05
k__Bacteria;p__Actinobacteria;c__Actinobacteria;o__Actinomycetales;f__Pseudonocardiaceae;g__Prauserella;s__rugosa	0	0	0	0	0	0	0	0	0	0
k__Bacteria;p__Actinobacteria;c__Actinobacteria;o__Bifidobacteriales;f__Bifidobacteriaceae;g__Alloscardovia;s__	0	0	0	0	0	2.17184e-05	2.19293e-05	1.77415e-05	0.000107654	0
k__Bacteria;p__Actinobacteria;c__Actinobacteria;o__Bifidobacteriales;f__Bifidobacteriaceae;g__Bifidobacterium;s__	0.000317306	0.000112886	0.00181119	0.000144481	0.000336075	0.00123795	0.000548234	8.87075e-05	8.97118e-05	0.000224537
k__Bacteria;p__Actinobacteria;c__Actinobacteria;o__Bifidobacteriales;f__Bifidobacteriaceae;g__Bifidobacterium;s__adolescentis	0.0117777	0.000395101	0.00244205	0.000417389	0.00136407	0.00123795	0.000482446	0.000283864	0.000394732	0.000943057
k__Bacteria;p__Actinobacteria;c__Actinobacteria;o__Bifidobacteriales;f__Bifidobacteriaceae;g__Bifidobacterium;s__animalis	0	1.41107e-05	0	1.60534e-05	0	0	0	3.5483e-05	0.000233251	0
k__Bacteria;p__Actinobacteria;c__Actinobacteria;o__Bifidobacteriales;f__Bifidobacteriaceae;g__Bifidobacterium;s__bifidum	0	5.6443e-05	0.00598303	3.21069e-05	0.000593073	4.34367e-05	4.38587e-05	1.77415e-05	3.58847e-05	8.9815e-05
k__Bacteria;p__Actinobacteria;c__Actinobacteria;o__Bifidobacteriales;f__Bifidobacteriaceae;g__Bifidobacterium;s__longum	0.000914589	0.000211661	0.00506726	0.000160534	0.000711687	0.00399618	0.000526304	0.000212898	0.000538271	6.73612e-05
k__Bacteria;p__Actinobacteria;c__Actinobacteria;o__Bifidobacteriales;f__Bifidobacteriaceae;g__Bifidobacterium;s__pseudolongum	0	0	0	0	0	0	0	0	3.58847e-05	0
k__Bacteria;p__Actinobacteria;c__Actinobacteria;o__Bifidobacteriales;f__Bifidobacteriaceae;g__Gardnerella;s__	0	0	2.03504e-05	0	0	0	0	0	3.58847e-05	0
k__Bacteria;p__Actinobacteria;c__Actinobacteria;o__Bifidobacteriales;f__Bifidobacteriaceae;g__Scardovia;s__	0	0	0	0	0	0	0	0	8.97118e-05	0
k__Bacteria;p__Actinobacteria;c__Coriobacteriia;o__Coriobacteriales;f__Coriobacteriaceae;g__;s__	0.0019225	5.6443e-05	0.000101752	0.000240801	0.000909378	0.00199809	0.00837701	0.00186286	0.0090609	0.000808335
k__Bacteria;p__Actinobacteria;c__Coriobacteriia;o__Coriobacteriales;f__Coriobacteriaceae;g__Adlercreutzia;s__	0.000354636	0	2.03504e-05	0.00452707	0.000948917	0	0.000921032	0.000656436	0.000358847	0.000224537
k__Bacteria;p__Actinobacteria;c__Coriobacteriia;o__Coriobacteriales;f__Coriobacteriaceae;g__Atopobium;s__	0	0	0	0	0	6.51551e-05	0.000153505	1.77415e-05	0.000107654	0
k__Bacteria;p__Actinobacteria;c__Coriobacteriia;o__Coriobacteriales;f__Coriobacteriaceae;g__Atopobium;s__vaginae	0	0	0	0	0	0	0	0	0	0
k__Bacteria;p__Actinobacteria;c__Coriobacteriia;o__Coriobacteriales;f__Coriobacteriaceae;g__Collinsella;s__	1.86651e-05	1.41107e-05	0	0	0	2.17184e-05	0	0	0	0
k__Bacteria;p__Actinobacteria;c__Coriobacteriia;o__Coriobacteriales;f__Coriobacteriaceae;g__Collinsella;s__aerofaciens	0.000634613	9.87752e-05	8.14017e-05	9.63206e-05	7.90764e-05	0.0016506	0.0012719	3.5483e-05	0.00344493	0.00114514
k__Bacteria;p__Actinobacteria;c__Coriobacteriia;o__Coriobacteriales;f__Coriobacteriaceae;g__Collinsella;s__stercoris	0	0	0	0	0	0	0	0.000532245	0	0
k__Bacteria;p__Actinobacteria;c__Coriobacteriia;o__Coriobacteriales;f__Coriobacteriaceae;g__Eggerthella;s__	0	2.82215e-05	0.00111927	0.000385282	0.000533766	0	0	0.000443538	0.000287078	4.49075e-05
k__Bacteria;p__Actinobacteria;c__Coriobacteriia;o__Coriobacteriales;f__Coriobacteriaceae;g__Eggerthella;s__lenta	0	0	2.03504e-05	0	7.90764e-05	2.17184e-05	0	0	0	0
k__Bacteria;p__Actinobacteria;c__Coriobacteriia;o__Coriobacteriales;f__Coriobacteriaceae;g__Slackia;s__	0	1.41107e-05	0	0	0.00529812	4.34367e-05	0.000153505	0	0	0.000673612
k__Bacteria;p__Bacteroidetes;c__Bacteroidia;o__Bacteroidales;f__;g__;s__	7.46603e-05	4.23322e-05	0.000122103	3.21069e-05	3.95382e-05	6.51551e-05	4.38587e-05	1.77415e-05	5.38271e-05	4.49075e-05
k__Bacteria;p__Bacteroidetes;c__Bacteroidia;o__Bacteroidales;f__BA008;g__;s__	0	0	0	0	0	0	0	0	0	0
k__Bacteria;p__Bacteroidetes;c__Bacteroidia;o__Bacteroidales;f__Bacteroidaceae;g__Bacteroides;s__	0.246267	0.253796	0.238873	0.246549	0.0379369	0.0978846	0.0392535	0.306822	0.0551548	0.173927
k__Bacteria;p__Bacteroidetes;c__Bacteroidia;o__Bacteroidales;f__Bacteroidaceae;g__Bacteroides;s__acidifaciens	3.73301e-05	0	6.10513e-05	0	0	0	6.5788e-05	0	0	4.49075e-05
k__Bacteria;p__Bacteroidetes;c__Bacteroidia;o__Bacteroidales;f__Bacteroidaceae;g__Bacteroides;s__caccae	0.00263178	0.000155218	0.000223855	0.000369229	1.97691e-05	2.17184e-05	0.00195171	0.000195157	0	6.73612e-05
k__Bacteria;p__Bacteroidetes;c__Bacteroidia;o__Bacteroidales;f__Bacteroidaceae;g__Bacteroides;s__coprophilus	0.0148761	4.23322e-05	2.03504e-05	1.60534e-05	3.95382e-05	0	0	0	0	4.49075e-05
k__Bacteria;p__Bacteroidetes;c__Bacteroidia;o__Bacteroidales;f__Bacteroidaceae;g__Bacteroides;s__eggerthii	0.0491451	2.82215e-05	0.000101752	9.63206e-05	1.97691e-05	0.00013031	2.19293e-05	1.77415e-05	1.79424e-05	2.24537e-05
k__Bacteria;p__Bacteroidetes;c__Bacteroidia;o__Bacteroidales;f__Bacteroidaceae;g__Bacteroides;s__fragilis	9.33254e-05	0.0138144	0.000264556	0.00871701	5.93073e-05	6.51551e-05	0.0227407	0.00177415	0.00839703	0.00343542
k__Bacteria;p__Bacteroidetes;c__Bacteroidia;o__Bacteroidales;f__Bacteroidaceae;g__Bacteroides;s__ovatus	0.00535688	0.0705255	0.0158937	0.0107879	0.00130476	0.00358353	0.00214908	0.00507407	0.00156099	0.00291899
k__Bacteria;p__Bacteroidetes;c__Bacteroidia;o__Bacteroidales;f__Bacteroidaceae;g__Bacteroides;s__plebeius	0.00011199	0.000169329	0.000305257	0.000192641	0.000118615	0.00013031	0	0.000141932	0.000161481	0.000381714
k__Bacteria;p__Bacteroidetes;c__Bacteroidia;o__Bacteroidales;f__Bacteroidaceae;g__Bacteroides;s__uniformis	0.054502	0.0294773	0.162966	0.0224587	0.00385497	0.0130745	0.017083	0.0131819	0.0336958	0.012619
k__Bacteria;p__Bacteroidetes;c__Bacteroidia;o__Bacteroidales;f__Porphyromonadaceae;g__;s__	0	0	0	0	0	0	0	0	0	0
k__Bacteria;p__Bacteroidetes;c__Bacteroidia;o__Bacteroidales;f__Porphyromonadaceae;g__Paludibacter;s__	0	0	0	0	0	0	0	0	0	0
k__Bacteria;p__Bacteroidetes;c__Bacteroidia;o__Bacteroidales;f__Porphyromonadaceae;g__Parabacteroides;s__	0.00606615	0.0241435	0.00162803	0.000192641	0.0102799	0.00909999	0.00557005	0.000319347	0.00453942	0.033501
k__Bacteria;p__Bacteroidetes;c__Bacteroidia;o__Bacteroidales;f__Porphyromonadaceae;g__Parabacteroides;s__distasonis	0.00330372	0.000169329	0.00384623	0.000240801	0.000138384	0.00258448	0.0167321	0.0274639	0.0147486	0.000202084
k__Bacteria;p__Bacteroidetes;c__Bacteroidia;o__Bacteroidales;f__Porphyromonadaceae;g__Parabacteroides;s__gordonii	0	0	0	0	0	0	0	0	0	0
k__Bacteria;p__Bacteroidetes;c__Bacteroidia;o__Bacteroidales;f__Porphyromonadaceae;g__Porphyromonas;s__	0	0	0	0	0	0.000195465	0	0	0	2.24537e-05
k__Bacteria;p__Bacteroidetes;c__Bacteroidia;o__Bacteroidales;f__Prevotellaceae;g__Prevotella;s__	7.46603e-05	0.000141107	8.14017e-05	3.21069e-05	0.0647833	0.000217184	6.5788e-05	5.32245e-05	1.79424e-05	0.00197593
k__Bacteria;p__Bacteroidetes;c__Bacteroidia;o__Bacteroidales;f__Prevotellaceae;g__Prevotella;s__copri	0.000951919	0.00114297	0.00124138	0.00122006	0.144927	0.000847016	0.0029166	0.00812561	0.000520329	0.0108003
k__Bacteria;p__Bacteroidetes;c__Bacteroidia;o__Bacteroidales;f__Prevotellaceae;g__Prevotella;s__melaninogenica	0	0	0	0	0	0	0	0	0	0
k__Bacteria;p__Bacteroidetes;c__Bacteroidia;o__Bacteroidales;f__Prevotellaceae;g__Prevotella;s__stercorea	3.73301e-05	2.82215e-05	2.03504e-05	1.60534e-05	0.0134232	2.17184e-05	0	0	0	0.00199838
k__Bacteria;p__Bacteroidetes;c__Bacteroidia;o__Bacteroidales;f__Rikenellaceae;g__;s__	0.00791399	0.000423322	0.0104398	0.0196333	0.00128499	0.0493875	0.00903489	0.100985	0.0308609	0.00485001
k__Bacteria;p__Bacteroidetes;c__Bacteroidia;o__Bacteroidales;f__Rikenellaceae;g__Alistipes;s__indistinctus	0.000167986	2.82215e-05	0	0.000224748	0	0.00132482	0.0012719	0.00223543	0.00174041	8.9815e-05
k__Bacteria;p__Bacteroidetes;c__Bacteroidia;o__Bacteroidales;f__Rikenellaceae;g__Alistipes;s__massiliensis	0	0	0	0	0	0	0	0	0	0
k__Bacteria;p__Bacteroidetes;c__Bacteroidia;o__Bacteroidales;f__S24-7;g__;s__	0.0120203	7.05537e-05	0.000142453	6.42137e-05	0.0160723	6.51551e-05	0.0110305	7.0966e-05	1.79424e-05	0.00637686
k__Bacteria;p__Bacteroidetes;c__Bacteroidia;o__Bacteroidales;f__[Barnesiellaceae];g__;s__	0.000858593	0.000126997	0.000162803	6.42137e-05	9.88455e-05	0.000564677	0.00335519	0.000177415	0.000107654	0.000157176
k__Bacteria;p__Bacteroidetes;c__Bacteroidia;o__Bacteroidales;f__[Odoribacteraceae];g__Butyricimonas;s__	0.00251978	2.82215e-05	0.000854718	0.00598793	7.90764e-05	0.00410477	0.0115129	0.0058547	3.58847e-05	0.00401922
k__Bacteria;p__Bacteroidetes;c__Bacteroidia;o__Bacteroidales;f__[Odoribacteraceae];g__Odoribacter;s__	0.0042743	7.05537e-05	0.00103787	0.000128427	0.00820418	0.00241074	0.000701739	5.32245e-05	0.000502386	0.00648913
k__Bacteria;p__Bacteroidetes;c__Bacteroidia;o__Bacteroidales;f__[Paraprevotellaceae];g__;s__	0	0	0	0	0	0	0	0	0	0
k__Bacteria;p__Bacteroidetes;c__Bacteroidia;o__Bacteroidales;f__[Paraprevotellaceae];g__CF231;s__	9.33254e-05	9.87752e-05	6.10513e-05	1.60534e-05	0.0693698	2.17184e-05	0	1.77415e-05	5.38271e-05	0.0187264
k__Bacteria;p__Bacteroidetes;c__Bacteroidia;o__Bacteroidales;f__[Paraprevotellaceae];g__Paraprevotella;s__	1.86651e-05	1.41107e-05	0.00219785	0	0	0	0	0	0	0
k__Bacteria;p__Bacteroidetes;c__Bacteroidia;o__Bacteroidales;f__[Paraprevotellaceae];g__[Prevotella];s__	7.46603e-05	2.82215e-05	6.10513e-05	4.81603e-05	3.95382e-05	0.000456085	4.38587e-05	3.5483e-05	0.000520329	0.00294144
k__Bacteria;p__Bacteroidetes;c__Cytophagia;o__Cytophagales;f__Cytophagaceae;g__Pontibacter;s__	0	0	0	0	0	0	0	0	0	0
k__Bacteria;p__Bacteroidetes;c__Flavobacteriia;o__Flavobacteriales;f__Flavobacteriaceae;g__;s__	0	0	0	0	0	0	0	0	0	0
k__Bacteria;p__Bacteroidetes;c__Flavobacteriia;o__Flavobacteriales;f__Flavobacteriaceae;g__Flavobacterium;s__	0	0	0	0	0	0	2.19293e-05	0	0	0
k__Bacteria;p__Bacteroidetes;c__Flavobacteriia;o__Flavobacteriales;f__Flavobacteriaceae;g__Flavobacterium;s__succinicans	1.86651e-05	0	0	0	0	0	0	0	0	2.24537e-05
k__Bacteria;p__Bacteroidetes;c__Flavobacteriia;o__Flavobacteriales;f__[Weeksellaceae];g__Cloacibacterium;s__	0	1.41107e-05	0	0	0	0	0	0	0	0
k__Bacteria;p__Bacteroidetes;c__Sphingobacteriia;o__Sphingobacteriales;f__;g__;s__	0	0	0	0	0	0	0	0	0	0
k__Bacteria;p__Chlorobi;c__Chlorobia;o__Chlorobiales;f__Chlorobiaceae;g__;s__	0	0	0	0	0	0	0	0	0	0
k__Bacteria;p__Chlorobi;c__Chlorobia;o__Chlorobiales;f__Chlorobiaceae;g__Chlorobium;s__phaeobacteroides	0	0	0	0	0	0	0	0	0	0
k__Bacteria;p__Cyanobacteria;c__4C0d-2;o__YS2;f__;g__;s__	1.86651e-05	2.82215e-05	2.03504e-05	3.21069e-05	1.97691e-05	2.17184e-05	0.000153505	3.5483e-05	5.38271e-05	0
k__Bacteria;p__Cyanobacteria;c__Chloroplast;o__Streptophyta;f__;g__;s__	0	0	0	0	0	0	2.19293e-05	1.77415e-05	0	0
k__Bacteria;p__Cyanobacteria;c__Synechococcophycideae;o__Synechococcales;f__Synechococcaceae;g__Synechococcus;s__	0	0	0	0	0	0	0	0	0	0
k__Bacteria;p__Elusimicrobia;c__Elusimicrobia;o__Elusimicrobiales;f__Elusimicrobiaceae;g__;s__	0	0	0	0	0	0	0	0	0	0
k__Bacteria;p__Firmicutes;c__Bacilli;o__Bacillales;f__;g__;s__	0	0	2.03504e-05	0	0	0	0	0	0	0
k__Bacteria;p__Firmicutes;c__Bacilli;o__Bacillales;f__Bacillaceae;g__;s__	0	0	0	0	0	0	0	0	0	0
k__Bacteria;p__Firmicutes;c__Bacilli;o__Bacillales;f__Bacillaceae;g__Bacillus;s__	0	0	0	0	0	0	2.19293e-05	0	0	0
k__Bacteria;p__Firmicutes;c__Bacilli;o__Bacillales;f__Bacillaceae;g__Bacillus;s__flexus	0	4.23322e-05	0	0	0	0	0	0	0	0
k__Bacteria;p__Firmicutes;c__Bacilli;o__Bacillales;f__Bacillaceae;g__Bacillus;s__megaterium	0	1.41107e-05	0	0	0	0	0	0	0	0
k__Bacteria;p__Firmicutes;c__Bacilli;o__Bacillales;f__Bacillaceae;g__Bacillus;s__thermoamylovorans	0	0	0	1.60534e-05	0	0	0	1.77415e-05	0	0
k__Bacteria;p__Firmicutes;c__Bacilli;o__Bacillales;f__Bacillaceae;g__Pontibacillus;s__	0	0	0	0	0	0	0	0	0	0
k__Bacteria;p__Firmicutes;c__Bacilli;o__Bacillales;f__Bacillaceae;g__Terribacillus;s__	0	0	0	0	0	0	0	0	0	0
k__Bacteria;p__Firmicutes;c__Bacilli;o__Bacillales;f__Listeriaceae;g__;s__	0	0	0	0	0	0	0	0	0	0
k__Bacteria;p__Firmicutes;c__Bacilli;o__Bacillales;f__Listeriaceae;g__Brochothrix;s__	0	0	0	0	0	0	0	0	3.58847e-05	0
k__Bacteria;p__Firmicutes;c__Bacilli;o__Bacillales;f__Listeriaceae;g__Brochothrix;s__campestris	0	0	0	0	0	0	0	0	0	0
k__Bacteria;p__Firmicutes;c__Bacilli;o__Bacillales;f__Planococcaceae;g__;s__	3.73301e-05	7.05537e-05	0.000162803	0	1.97691e-05	0.000412649	0.000109647	0.000195157	0.00100477	0
k__Bacteria;p__Firmicutes;c__Bacilli;o__Bacillales;f__Staphylococcaceae;g__Macrococcus;s__caseolyticus	0	0	6.10513e-05	0	0	0	0	0	0	0
k__Bacteria;p__Firmicutes;c__Bacilli;o__Bacillales;f__Staphylococcaceae;g__Staphylococcus;s__	0	0	2.03504e-05	1.60534e-05	0	0	0	0	0	0
k__Bacteria;p__Firmicutes;c__Bacilli;o__Bacillales;f__Staphylococcaceae;g__Staphylococcus;s__aureus	0	0	0	0	0	0	0	0	0	0
k__Bacteria;p__Firmicutes;c__Bacilli;o__Bacillales;f__Staphylococcaceae;g__Staphylococcus;s__epidermidis	0	0	0	0	0	0	0	0	0	0
k__Bacteria;p__Firmicutes;c__Bacilli;o__Gemellales;f__;g__;s__	0	0	0	0	0	0	0	0	0	0
k__Bacteria;p__Firmicutes;c__Bacilli;o__Gemellales;f__Gemellaceae;g__;s__	0	1.41107e-05	8.14017e-05	3.21069e-05	3.95382e-05	0.00026062	8.77174e-05	0.000248381	0.000484444	0
k__Bacteria;p__Firmicutes;c__Bacilli;o__Gemellales;f__Gemellaceae;g__Gemella;s__	0	0	0	0	0	0	0	0	0	0
k__Bacteria;p__Firmicutes;c__Bacilli;o__Lactobacillales;f__;g__;s__	1.86651e-05	1.41107e-05	0.00411079	1.60534e-05	0	2.17184e-05	4.38587e-05	3.5483e-05	7.17695e-05	6.73612e-05
k__Bacteria;p__Firmicutes;c__Bacilli;o__Lactobacillales;f__Aerococcaceae;g__;s__	0	0	2.03504e-05	0	0	0	2.19293e-05	3.5483e-05	0	0
k__Bacteria;p__Firmicutes;c__Bacilli;o__Lactobacillales;f__Carnobacteriaceae;g__;s__	0	0	0	0	0	0	0	0	0	4.49075e-05
k__Bacteria;p__Firmicutes;c__Bacilli;o__Lactobacillales;f__Carnobacteriaceae;g__Carnobacterium;s__	0	0	0	0	0	0	0	0	0	0
k__Bacteria;p__Firmicutes;c__Bacilli;o__Lactobacillales;f__Carnobacteriaceae;g__Granulicatella;s__	0	0	0.000101752	4.81603e-05	0	2.17184e-05	0	7.0966e-05	0.000179424	0
k__Bacteria;p__Firmicutes;c__Bacilli;o__Lactobacillales;f__Enterococcaceae;g__;s__	0	1.41107e-05	6.10513e-05	0	0	0	0	0	0	0
k__Bacteria;p__Firmicutes;c__Bacilli;o__Lactobacillales;f__Enterococcaceae;g__Enterococcus;s__	0.00011199	8.46644e-05	0.0115997	4.81603e-05	3.95382e-05	0.00217184	0.000899103	0.00131287	0.000430617	0.00350278
k__Bacteria;p__Firmicutes;c__Bacilli;o__Lactobacillales;f__Enterococcaceae;g__Enterococcus;s__asini	0	0	2.03504e-05	0	0	0	0	0	0	0
k__Bacteria;p__Firmicutes;c__Bacilli;o__Lactobacillales;f__Enterococcaceae;g__Enterococcus;s__casseliflavus	0	0	2.03504e-05	0	0	0	0	1.77415e-05	0	4.49075e-05
k__Bacteria;p__Firmicutes;c__Bacilli;o__Lactobacillales;f__Enterococcaceae;g__Enterococcus;s__cecorum	0	0	4.07009e-05	0	0	0	0	0	0	0
k__Bacteria;p__Firmicutes;c__Bacilli;o__Lactobacillales;f__Enterococcaceae;g__Enterococcus;s__sulfureus	0	0	0	0	0	0	0	0	0	0
k__Bacteria;p__Firmicutes;c__Bacilli;o__Lactobacillales;f__Enterococcaceae;g__Vagococcus;s__	0	0	8.14017e-05	0	0	0	0	0	0	0
k__Bacteria;p__Firmicutes;c__Bacilli;o__Lactobacillales;f__Lactobacillaceae;g__;s__	0	0	0	0	0	0	0	0	0	0
k__Bacteria;p__Firmicutes;c__Bacilli;o__Lactobacillales;f__Lactobacillaceae;g__Lactobacillus;s__	1.86651e-05	0.000112886	0.0279004	4.81603e-05	3.95382e-05	2.17184e-05	4.38587e-05	1.77415e-05	5.38271e-05	0
k__Bacteria;p__Firmicutes;c__Bacilli;o__Lactobacillales;f__Lactobacillaceae;g__Lactobacillus;s__coleohominis	0	0	2.03504e-05	0	0	0	0	0	0	0
k__Bacteria;p__Firmicutes;c__Bacilli;o__Lactobacillales;f__Lactobacillaceae;g__Lactobacillus;s__iners	0	0	0	0	0	0	0	0	3.58847e-05	0
k__Bacteria;p__Firmicutes;c__Bacilli;o__Lactobacillales;f__Lactobacillaceae;g__Lactobacillus;s__reuteri	0	0	0.000508761	0	0	0	0	0	0	0
k__Bacteria;p__Firmicutes;c__Bacilli;o__Lactobacillales;f__Lactobacillaceae;g__Lactobacillus;s__ruminis	0.000167986	0.000338658	0.000244205	0.000128427	5.93073e-05	0.000195465	0.000219293	8.87075e-05	0.000197366	0.000516436
k__Bacteria;p__Firmicutes;c__Bacilli;o__Lactobacillales;f__Lactobacillaceae;g__Lactobacillus;s__salivarius	0	0	0	0	0	0	0	0	0	2.24537e-05
k__Bacteria;p__Firmicutes;c__Bacilli;o__Lactobacillales;f__Lactobacillaceae;g__Lactobacillus;s__vaginalis	0	0	2.03504e-05	0	0	0	0	0	0	0
k__Bacteria;p__Firmicutes;c__Bacilli;o__Lactobacillales;f__Lactobacillaceae;g__Lactobacillus;s__zeae	0	0	0	0	0	0.00173747	0	0	0	0
k__Bacteria;p__Firmicutes;c__Bacilli;o__Lactobacillales;f__Lactobacillaceae;g__Pediococcus;s__	0	0	0	0	0	2.17184e-05	2.19293e-05	0	0	0
k__Bacteria;p__Firmicutes;c__Bacilli;o__Lactobacillales;f__Lactobacillaceae;g__Pediococcus;s__acidilactici	0	0	0	0	0	0	0	0	0	0
k__Bacteria;p__Firmicutes;c__Bacilli;o__Lactobacillales;f__Leuconostocaceae;g__;s__	1.86651e-05	0	0	0	0	0	0	0	0.000448559	0
k__Bacteria;p__Firmicutes;c__Bacilli;o__Lactobacillales;f__Leuconostocaceae;g__Leuconostoc;s__	1.86651e-05	0	0.000183154	0	0	6.51551e-05	0	5.32245e-05	8.97118e-05	4.49075e-05
k__Bacteria;p__Firmicutes;c__Bacilli;o__Lactobacillales;f__Leuconostocaceae;g__Weissella;s__	0	0	0	0	0	0	0	0	1.79424e-05	0
k__Bacteria;p__Firmicutes;c__Bacilli;o__Lactobacillales;f__Leuconostocaceae;g__Weissella;s__cibaria	0	0	0	0	0	0	0	0	0	0
k__Bacteria;p__Firmicutes;c__Bacilli;o__Lactobacillales;f__Leuconostocaceae;g__Weissella;s__paramesenteroides	0	0	0	0	0	0	0	0	1.79424e-05	0
k__Bacteria;p__Firmicutes;c__Bacilli;o__Lactobacillales;f__Streptococcaceae;g__;s__	0	0	6.10513e-05	0	0	0	0	0	1.79424e-05	0
k__Bacteria;p__Firmicutes;c__Bacilli;o__Lactobacillales;f__Streptococcaceae;g__Lactococcus;s__	0.000317306	0	0.000183154	1.60534e-05	1.97691e-05	0	2.19293e-05	1.77415e-05	0.00156099	2.24537e-05
k__Bacteria;p__Firmicutes;c__Bacilli;o__Lactobacillales;f__Streptococcaceae;g__Lactococcus;s__garvieae	0	0	0	0	0	0	0	0	0.000107654	0.000112269
k__Bacteria;p__Firmicutes;c__Bacilli;o__Lactobacillales;f__Streptococcaceae;g__Streptococcus;s__	0.00119456	0.00991985	0.0566556	0.00253644	0.000751226	0.0841369	0.178702	0.015098	0.300535	0.00139213
k__Bacteria;p__Firmicutes;c__Bacilli;o__Lactobacillales;f__Streptococcaceae;g__Streptococcus;s__anginosus	0	2.82215e-05	0.000101752	1.60534e-05	0	0.0057988	0.00065788	0.000124191	0.00565185	4.49075e-05
k__Bacteria;p__Firmicutes;c__Bacilli;o__Lactobacillales;f__Streptococcaceae;g__Streptococcus;s__infantis	0	0	0	0	0	0	2.19293e-05	0	1.79424e-05	0
k__Bacteria;p__Firmicutes;c__Bacilli;o__Lactobacillales;f__Streptococcaceae;g__Streptococcus;s__luteciae	0.00011199	0.00018344	8.14017e-05	8.02671e-05	3.95382e-05	0.000173747	0.143769	0.000212898	0.000251193	4.49075e-05
k__Bacteria;p__Firmicutes;c__Bacilli;o__Lactobacillales;f__Streptococcaceae;g__Streptococcus;s__sobrinus	0	0	0	0	0	0	0	0	0	0
k__Bacteria;p__Firmicutes;c__Bacilli;o__Turicibacterales;f__Turicibacteraceae;g__Turicibacter;s__	0	0	4.07009e-05	1.60534e-05	0.00142337	0	0	0	0	0.00305371
k__Bacteria;p__Firmicutes;c__Clostridia;o__;f__;g__;s__	0	0	0	0	7.90764e-05	0	0	1.77415e-05	0	2.24537e-05
k__Bacteria;p__Firmicutes;c__Clostridia;o__Clostridiales;f__;g__;s__	0.078076	0.0728679	0.0117829	0.0789507	0.0614226	0.0630918	0.0719282	0.088335	0.0299099	0.0688656
k__Bacteria;p__Firmicutes;c__Clostridia;o__Clostridiales;f__Christensenellaceae;g__;s__	0.000802598	1.41107e-05	4.07009e-05	1.60534e-05	0.00245137	0.00254105	0.000394728	0.000195157	8.97118e-05	0.00473774
k__Bacteria;p__Firmicutes;c__Clostridia;o__Clostridiales;f__Christensenellaceae;g__Christensenella;s__	0	0	6.10513e-05	0	0	0	4.38587e-05	0	3.58847e-05	0
k__Bacteria;p__Firmicutes;c__Clostridia;o__Clostridiales;f__Clostridiaceae;g__;s__	0.00186651	0.000296326	0.00122103	0.0011719	0.0315119	0.00525584	0.00197364	0.00583696	0.000161481	0.074277
k__Bacteria;p__Firmicutes;c__Clostridia;o__Clostridiales;f__Clostridiaceae;g__02d06;s__	0	0	0	0	0.000177922	0	0	0	0	0.000246991
k__Bacteria;p__Firmicutes;c__Clostridia;o__Clostridiales;f__Clostridiaceae;g__Clostridium;s__	0.00201583	0.000338658	0.000162803	0.00364413	0.00270837	0.000890453	0.000416658	0.000479021	8.97118e-05	0.00619723
k__Bacteria;p__Firmicutes;c__Clostridia;o__Clostridiales;f__Clostridiaceae;g__Clostridium;s__celatum	0	0	0	0	0	0	0	0	0	2.24537e-05
k__Bacteria;p__Firmicutes;c__Clostridia;o__Clostridiales;f__Clostridiaceae;g__Clostridium;s__perfringens	0	0	0	0	0.000158153	0.00013031	6.5788e-05	5.32245e-05	3.58847e-05	0.000336806
k__Bacteria;p__Firmicutes;c__Clostridia;o__Clostridiales;f__Clostridiaceae;g__SMB53;s__	0.00425564	0.000296326	0.00115997	0.0030341	0.0152815	0.000238902	0.000219293	0.00216446	5.38271e-05	0.0525193
k__Bacteria;p__Firmicutes;c__Clostridia;o__Clostridiales;f__Clostridiaceae;g__Sarcina;s__	0	0	0	0	0	0	0	0	0	0
k__Bacteria;p__Firmicutes;c__Clostridia;o__Clostridiales;f__Dehalobacteriaceae;g__Dehalobacterium;s__	0.00011199	0	0	0	0	8.68734e-05	0	3.5483e-05	0	8.9815e-05
k__Bacteria;p__Firmicutes;c__Clostridia;o__Clostridiales;f__EtOH8;g__;s__	0	0	0	0	0	0	0	0	0	0
k__Bacteria;p__Firmicutes;c__Clostridia;o__Clostridiales;f__Eubacteriaceae;g__Anaerofustis;s__	0	0	0	1.60534e-05	1.97691e-05	0	2.19293e-05	0	0.000107654	2.24537e-05
k__Bacteria;p__Firmicutes;c__Clostridia;o__Clostridiales;f__Eubacteriaceae;g__Pseudoramibacter_Eubacterium;s__	0	0	0.00132278	0	0	8.68734e-05	0	0	8.97118e-05	0
k__Bacteria;p__Firmicutes;c__Clostridia;o__Clostridiales;f__Lachnospiraceae;g__;s__	0.0849074	0.0972512	0.0719591	0.104251	0.0692907	0.0871123	0.0903489	0.0338331	0.0346826	0.0791944
k__Bacteria;p__Firmicutes;c__Clostridia;o__Clostridiales;f__Lachnospiraceae;g__Anaerostipes;s__	5.59952e-05	0.000141107	0.000142453	0.00744879	0.000415151	0.00215012	0.000504375	0.000674177	5.38271e-05	0.000583797
k__Bacteria;p__Firmicutes;c__Clostridia;o__Clostridiales;f__Lachnospiraceae;g__Blautia;s__	0.0288749	0.0975758	0.0655895	0.100896	0.0119603	0.0503214	0.0329159	0.0339395	0.0063516	0.011429
k__Bacteria;p__Firmicutes;c__Clostridia;o__Clostridiales;f__Lachnospiraceae;g__Blautia;s__obeum	0.000914589	0.00427555	0.000162803	0.00366018	0.000355844	0.000716706	0.00427622	0.00150803	0.00122008	0.000785881
k__Bacteria;p__Firmicutes;c__Clostridia;o__Clostridiales;f__Lachnospiraceae;g__Blautia;s__producta	0.00242646	0.026754	0.0147337	0.0313684	0.00371659	0.00618973	0.00221486	0.00793045	0.00174041	0.00235764
k__Bacteria;p__Firmicutes;c__Clostridia;o__Clostridiales;f__Lachnospiraceae;g__Butyrivibrio;s__	0	0	2.03504e-05	0	0.00207576	0	0	0	0	0.0023801
k__Bacteria;p__Firmicutes;c__Clostridia;o__Clostridiales;f__Lachnospiraceae;g__Clostridium;s__citroniae	0	0	0	0	0	0	0	0	0	0
k__Bacteria;p__Firmicutes;c__Clostridia;o__Clostridiales;f__Lachnospiraceae;g__Clostridium;s__hathewayi	0	0	0	0	0	0	0	0	0	2.24537e-05
k__Bacteria;p__Firmicutes;c__Clostridia;o__Clostridiales;f__Lachnospiraceae;g__Coprococcus;s__	0.0176198	0.0125727	0.00291011	0.0443396	0.0067808	0.0163105	0.00969277	0.0109643	0.00312197	0.00821807
k__Bacteria;p__Firmicutes;c__Clostridia;o__Clostridiales;f__Lachnospiraceae;g__Coprococcus;s__catus	9.33254e-05	0	0	0	0	0	0	0	0	0
k__Bacteria;p__Firmicutes;c__Clostridia;o__Clostridiales;f__Lachnospiraceae;g__Coprococcus;s__eutactus	0.000242646	8.46644e-05	0.000142453	0.000160534	0.00065238	2.17184e-05	0.00467095	8.87075e-05	7.17695e-05	0.00720765
k__Bacteria;p__Firmicutes;c__Clostridia;o__Clostridiales;f__Lachnospiraceae;g__Dorea;s__	0.00453561	0.0119941	0.00128208	0.0065819	0.00276767	0.00495179	0.00142541	0.00402732	0.00328345	0.00107778
k__Bacteria;p__Firmicutes;c__Clostridia;o__Clostridiales;f__Lachnospiraceae;g__Dorea;s__formicigenerans	0.00175452	0.00159451	0.000101752	0.0116548	0.00183853	0.00506038	0.00124997	0.00386765	0.0019916	0.0027169
k__Bacteria;p__Firmicutes;c__Clostridia;o__Clostridiales;f__Lachnospiraceae;g__Epulopiscium;s__	0	0	0	0	0	0	0	0	0	2.24537e-05
k__Bacteria;p__Firmicutes;c__Clostridia;o__Clostridiales;f__Lachnospiraceae;g__Lachnobacterium;s__	0.000186651	0.00019755	0.00046806	0.000144481	0.00674126	0.000195465	0.00162277	0.000124191	0.000143539	0.000224537
k__Bacteria;p__Firmicutes;c__Clostridia;o__Clostridiales;f__Lachnospiraceae;g__Lachnospira;s__	0.0164626	0.00056443	0.0184782	0.000385282	0.0136604	0.0216315	0.00364027	0.0225317	0.000574156	0.000628705
k__Bacteria;p__Firmicutes;c__Clostridia;o__Clostridiales;f__Lachnospiraceae;g__Moryella;s__	0	0	0	0	0	0	0	0	0	0
k__Bacteria;p__Firmicutes;c__Clostridia;o__Clostridiales;f__Lachnospiraceae;g__Oribacterium;s__	1.86651e-05	0	0	0	0	0	0	0	3.58847e-05	0
k__Bacteria;p__Firmicutes;c__Clostridia;o__Clostridiales;f__Lachnospiraceae;g__Pseudobutyrivibrio;s__	1.86651e-05	0	4.07009e-05	1.60534e-05	1.97691e-05	0	4.38587e-05	0	1.79424e-05	0
k__Bacteria;p__Firmicutes;c__Clostridia;o__Clostridiales;f__Lachnospiraceae;g__Roseburia;s__	0.0245259	0.00244116	0.0201062	0.0108521	0.00492251	0.00890453	0.00872788	0.00195157	0.00104066	0.00119005
k__Bacteria;p__Firmicutes;c__Clostridia;o__Clostridiales;f__Lachnospiraceae;g__Roseburia;s__faecis	9.33254e-05	1.41107e-05	0.000122103	3.21069e-05	5.93073e-05	2.17184e-05	0	0	0	0
k__Bacteria;p__Firmicutes;c__Clostridia;o__Clostridiales;f__Lachnospiraceae;g__Shuttleworthia;s__	1.86651e-05	0	0	1.60534e-05	0	0	0	0	0	0
k__Bacteria;p__Firmicutes;c__Clostridia;o__Clostridiales;f__Lachnospiraceae;g__[Ruminococcus];s__	0.000746603	0.00194728	0.00240135	0.00223143	0.000612842	0.0013031	0.00245609	0.00408055	0.0068181	0.00053889
k__Bacteria;p__Firmicutes;c__Clostridia;o__Clostridiales;f__Lachnospiraceae;g__[Ruminococcus];s__gnavus	0.00132522	0.0294632	0.00419219	0.00595582	0.000533766	0.00434367	0.00177628	0.00108223	0.000233251	0.000561344
k__Bacteria;p__Firmicutes;c__Clostridia;o__Clostridiales;f__Lachnospiraceae;g__[Ruminococcus];s__torques	0.00143721	0.00279393	0.000203504	0.00526552	5.93073e-05	0.0016506	0.000482446	0.004187	0.000179424	0.000134722
k__Bacteria;p__Firmicutes;c__Clostridia;o__Clostridiales;f__Peptococcaceae;g__;s__	9.33254e-05	0	0	0	0	0	0.000197364	0	0	0
k__Bacteria;p__Firmicutes;c__Clostridia;o__Clostridiales;f__Peptococcaceae;g__Peptococcus;s__	0	0	0	0	0	0.00193293	0	0	1.79424e-05	0
k__Bacteria;p__Firmicutes;c__Clostridia;o__Clostridiales;f__Peptococcaceae;g__rc4-4;s__	0	0	0	0	0	0	0	0	0	0
k__Bacteria;p__Firmicutes;c__Clostridia;o__Clostridiales;f__Peptostreptococcaceae;g__;s__	0.000317306	4.23322e-05	2.03504e-05	3.21069e-05	0.000612842	0.00026062	4.38587e-05	8.87075e-05	1.79424e-05	0.00273936
k__Bacteria;p__Firmicutes;c__Clostridia;o__Clostridiales;f__Peptostreptococcaceae;g__Clostridium;s__maritimum	0	0	0	0	0	0	0	0	0	0
k__Bacteria;p__Firmicutes;c__Clostridia;o__Clostridiales;f__Peptostreptococcaceae;g__Clostridium;s__metallolevans	0	0	0	0	0	0	0	0	0	0
k__Bacteria;p__Firmicutes;c__Clostridia;o__Clostridiales;f__Peptostreptococcaceae;g__Clostridium;s__ruminantium	0	0	0	0	0	0	0	0	0	0
k__Bacteria;p__Firmicutes;c__Clostridia;o__Clostridiales;f__Peptostreptococcaceae;g__Peptostreptococcus;s__	0	0	0	0	0	2.17184e-05	0	0	3.58847e-05	0
k__Bacteria;p__Firmicutes;c__Clostridia;o__Clostridiales;f__Peptostreptococcaceae;g__Peptostreptococcus;s__anaerobius	0	0	0	3.21069e-05	0	0.00013031	2.19293e-05	0	1.79424e-05	0
k__Bacteria;p__Firmicutes;c__Clostridia;o__Clostridiales;f__Peptostreptococcaceae;g__[Clostridium];s__difficile	0.00173585	7.05537e-05	0.000122103	8.02671e-05	0.00448759	0.0039093	6.5788e-05	0.00023064	1.79424e-05	0.0180753
k__Bacteria;p__Firmicutes;c__Clostridia;o__Clostridiales;f__Peptostreptococcaceae;g__[Clostridium];s__sordellii	0	0	0	0	0	0	0	0	0	2.24537e-05
k__Bacteria;p__Firmicutes;c__Clostridia;o__Clostridiales;f__Ruminococcaceae;g__;s__	0.0647305	0.0657702	0.0337207	0.123932	0.146529	0.100556	0.0710291	0.123162	0.0411239	0.135261
k__Bacteria;p__Firmicutes;c__Clostridia;o__Clostridiales;f__Ruminococcaceae;g__Anaerotruncus;s__	0	0	0.000671564	0.000160534	0	8.68734e-05	0.000109647	0.000106449	0.000269136	0.000808335
k__Bacteria;p__Firmicutes;c__Clostridia;o__Clostridiales;f__Ruminococcaceae;g__Butyricicoccus;s__pullicaecorum	0	0	0	0	0	0	0	0	0	0
k__Bacteria;p__Firmicutes;c__Clostridia;o__Clostridiales;f__Ruminococcaceae;g__Clostridium;s__methylpentosum	0	1.41107e-05	2.03504e-05	4.81603e-05	0	0	0	3.5483e-05	0	0
k__Bacteria;p__Firmicutes;c__Clostridia;o__Clostridiales;f__Ruminococcaceae;g__Faecalibacterium;s__	3.73301e-05	0	0	0	1.97691e-05	0	0	0	0	0
k__Bacteria;p__Firmicutes;c__Clostridia;o__Clostridiales;f__Ruminococcaceae;g__Faecalibacterium;s__prausnitzii	0.0804465	0.00306203	0.0661186	0.0513067	0.130674	0.100751	0.0237933	0.0439102	0.00172247	0.0335908
k__Bacteria;p__Firmicutes;c__Clostridia;o__Clostridiales;f__Ruminococcaceae;g__Oscillospira;s__	0.00412498	0.00101597	0.00356133	0.00756116	0.0086984	0.00833985	0.00949541	0.00720305	0.00911472	0.00925094
k__Bacteria;p__Firmicutes;c__Clostridia;o__Clostridiales;f__Ruminococcaceae;g__Ruminococcus;s__	0.0451135	0.00136874	0.0530129	0.0423971	0.0317492	0.134393	0.0191443	0.0794642	0.00796641	0.0416517
k__Bacteria;p__Firmicutes;c__Clostridia;o__Clostridiales;f__Ruminococcaceae;g__Ruminococcus;s__bromii	0.000130656	1.41107e-05	0.000101752	0.000160534	9.88455e-05	0.0228694	2.19293e-05	0.00532245	1.79424e-05	0.00123496
k__Bacteria;p__Firmicutes;c__Clostridia;o__Clostridiales;f__Ruminococcaceae;g__Ruminococcus;s__callidus	1.86651e-05	0	0	0	1.97691e-05	0	0	0	0	0
k__Bacteria;p__Firmicutes;c__Clostridia;o__Clostridiales;f__Ruminococcaceae;g__Ruminococcus;s__flavefaciens	0	0	0	0	0	0	0	0	0	0
k__Bacteria;p__Firmicutes;c__Clostridia;o__Clostridiales;f__Veillonellaceae;g__;s__	1.86651e-05	0	0	0	0	0	0	0	0	2.24537e-05
k__Bacteria;p__Firmicutes;c__Clostridia;o__Clostridiales;f__Veillonellaceae;g__Acidaminococcus;s__	0	1.41107e-05	2.03504e-05	0	1.97691e-05	0	0	0	0	0
k__Bacteria;p__Firmicutes;c__Clostridia;o__Clostridiales;f__Veillonellaceae;g__Dialister;s__	0.000447962	0.146498	0.0179084	0.000481603	0.000533766	0.000456085	0.000899103	0.00576599	0.000340905	0.00213311
k__Bacteria;p__Firmicutes;c__Clostridia;o__Clostridiales;f__Veillonellaceae;g__Megamonas;s__	0.000167986	0.000155218	6.10513e-05	0.000112374	0.000158153	0.000173747	0.000219293	0.000141932	0.000107654	0.00107778
k__Bacteria;p__Firmicutes;c__Clostridia;o__Clostridiales;f__Veillonellaceae;g__Megasphaera;s__	0.000186651	0.000169329	0.000142453	6.42137e-05	0.000177922	0.00026062	0.000175435	3.5483e-05	8.97118e-05	0.00017963
k__Bacteria;p__Firmicutes;c__Clostridia;o__Clostridiales;f__Veillonellaceae;g__Mitsuokella;s__	0	0	0	0	3.95382e-05	2.17184e-05	4.38587e-05	0	1.79424e-05	0
k__Bacteria;p__Firmicutes;c__Clostridia;o__Clostridiales;f__Veillonellaceae;g__Mitsuokella;s__multacida	0	0	0	0	0	0	0	0	0	0
k__Bacteria;p__Firmicutes;c__Clostridia;o__Clostridiales;f__Veillonellaceae;g__Phascolarctobacterium;s__	0.00399433	7.05537e-05	0.000122103	0.00372439	0.00221414	0.00110764	0.00214908	0.000212898	0.000143539	0.00143704
k__Bacteria;p__Firmicutes;c__Clostridia;o__Clostridiales;f__Veillonellaceae;g__Selenomonas;s__	0	0	0	0	0	0	0	0	0	0
k__Bacteria;p__Firmicutes;c__Clostridia;o__Clostridiales;f__Veillonellaceae;g__Succiniclasticum;s__	0	0	0	0	0	0	0	0	0	0
k__Bacteria;p__Firmicutes;c__Clostridia;o__Clostridiales;f__Veillonellaceae;g__Veillonella;s__	0	0	0	3.21069e-05	0	0	0	0	0	0
k__Bacteria;p__Firmicutes;c__Clostridia;o__Clostridiales;f__Veillonellaceae;g__Veillonella;s__dispar	1.86651e-05	9.87752e-05	0.000264556	1.60534e-05	5.93073e-05	0.000173747	0	0.000248381	0.000735637	2.24537e-05
k__Bacteria;p__Firmicutes;c__Clostridia;o__Clostridiales;f__Veillonellaceae;g__Veillonella;s__parvula	3.73301e-05	0	2.03504e-05	1.60534e-05	1.97691e-05	0	2.19293e-05	1.77415e-05	3.58847e-05	0
k__Bacteria;p__Firmicutes;c__Clostridia;o__Clostridiales;f__[Mogibacteriaceae];g__;s__	0.000653278	2.82215e-05	0.000244205	0.000176588	0.00276767	0.00108592	0.00221486	0.000780626	0.000466502	0.00723011
k__Bacteria;p__Firmicutes;c__Clostridia;o__Clostridiales;f__[Mogibacteriaceae];g__Mogibacterium;s__	0	0	0	0	0	2.17184e-05	0	0	0.000394732	2.24537e-05
k__Bacteria;p__Firmicutes;c__Clostridia;o__Clostridiales;f__[Tissierellaceae];g__1-68;s__	0	0	0	0	1.97691e-05	0	0	0	0	0
k__Bacteria;p__Firmicutes;c__Clostridia;o__Clostridiales;f__[Tissierellaceae];g__Anaerococcus;s__	5.59952e-05	7.05537e-05	8.14017e-05	0	9.88455e-05	4.34367e-05	4.38587e-05	1.77415e-05	1.79424e-05	2.24537e-05
k__Bacteria;p__Firmicutes;c__Clostridia;o__Clostridiales;f__[Tissierellaceae];g__Finegoldia;s__	1.86651e-05	7.05537e-05	4.07009e-05	9.63206e-05	1.97691e-05	6.51551e-05	6.5788e-05	5.32245e-05	5.38271e-05	2.24537e-05
k__Bacteria;p__Firmicutes;c__Clostridia;o__Clostridiales;f__[Tissierellaceae];g__Parvimonas;s__	1.86651e-05	0	4.07009e-05	0	0	0	2.19293e-05	3.5483e-05	1.79424e-05	0
k__Bacteria;p__Firmicutes;c__Clostridia;o__Clostridiales;f__[Tissierellaceae];g__Peptoniphilus;s__	0	8.46644e-05	0.000101752	8.02671e-05	3.95382e-05	6.51551e-05	6.5788e-05	1.77415e-05	1.79424e-05	2.24537e-05
k__Bacteria;p__Firmicutes;c__Clostridia;o__Clostridiales;f__[Tissierellaceae];g__WAL_1855D;s__	0	0	2.03504e-05	0	1.97691e-05	2.17184e-05	0	0	0	8.9815e-05
k__Bacteria;p__Firmicutes;c__Clostridia;o__Clostridiales;f__[Tissierellaceae];g__ph2;s__	0	0	0	0	0	0	0	0	0	2.24537e-05
k__Bacteria;p__Firmicutes;c__Clostridia;o__SHA-98;f__;g__;s__	0.00011199	0	0	0	0	0	0	5.32245e-05	0	0
k__Bacteria;p__Firmicutes;c__Erysipelotrichi;o__Erysipelotrichales;f__Erysipelotrichaceae;g__;s__	0.000186651	0.000310436	0.00573882	0.00150902	0.000296536	0.0010642	0.000438587	0.00122416	8.97118e-05	0.000246991
k__Bacteria;p__Firmicutes;c__Erysipelotrichi;o__Erysipelotrichales;f__Erysipelotrichaceae;g__Bulleidia;s__	0	0	0	0	0	0	0	0	1.79424e-05	0
k__Bacteria;p__Firmicutes;c__Erysipelotrichi;o__Erysipelotrichales;f__Erysipelotrichaceae;g__Bulleidia;s__moorei	1.86651e-05	2.82215e-05	0	0	0	8.68734e-05	0	0	0.000233251	0
k__Bacteria;p__Firmicutes;c__Erysipelotrichi;o__Erysipelotrichales;f__Erysipelotrichaceae;g__Bulleidia;s__p-1630-c5	3.73301e-05	0	8.14017e-05	4.81603e-05	1.97691e-05	6.51551e-05	2.19293e-05	3.5483e-05	0.0174938	0.000381714
k__Bacteria;p__Firmicutes;c__Erysipelotrichi;o__Erysipelotrichales;f__Erysipelotrichaceae;g__Catenibacterium;s__	0.0443296	0.000239883	0.000183154	0.000144481	0.00468528	0.000217184	0.00243416	0.000159674	0.000125597	0.0221843
k__Bacteria;p__Firmicutes;c__Erysipelotrichi;o__Erysipelotrichales;f__Erysipelotrichaceae;g__Clostridium;s__cocleatum	0	0	2.03504e-05	0	0	0	0	0	0	0
k__Bacteria;p__Firmicutes;c__Erysipelotrichi;o__Erysipelotrichales;f__Erysipelotrichaceae;g__Coprobacillus;s__	0	0.00764802	0	9.63206e-05	1.97691e-05	0	2.19293e-05	0	1.79424e-05	0
k__Bacteria;p__Firmicutes;c__Erysipelotrichi;o__Erysipelotrichales;f__Erysipelotrichaceae;g__Coprobacillus;s__cateniformis	0	0	0.00046806	0.00203879	0	2.17184e-05	6.5788e-05	0.000266123	0	0.00152685
k__Bacteria;p__Firmicutes;c__Erysipelotrichi;o__Erysipelotrichales;f__Erysipelotrichaceae;g__Holdemania;s__	7.46603e-05	0	0	0.000128427	1.97691e-05	0.000108592	2.19293e-05	0.000159674	0	6.73612e-05
k__Bacteria;p__Firmicutes;c__Erysipelotrichi;o__Erysipelotrichales;f__Erysipelotrichaceae;g__[Eubacterium];s__biforme	0.0205876	0.000338658	0.000325607	0.000288962	0.0158153	0.0326644	0.00675424	0.000177415	0.000502386	0.0200736
k__Bacteria;p__Firmicutes;c__Erysipelotrichi;o__Erysipelotrichales;f__Erysipelotrichaceae;g__[Eubacterium];s__cylindroides	0	1.41107e-05	0	0	0	0	2.19293e-05	3.5483e-05	1.79424e-05	0
k__Bacteria;p__Firmicutes;c__Erysipelotrichi;o__Erysipelotrichales;f__Erysipelotrichaceae;g__[Eubacterium];s__dolichum	0.00186651	0.000465654	0.0103787	0.00166956	1.97691e-05	0.000803579	0.000131576	0.000816109	0.00127391	2.24537e-05
k__Bacteria;p__Firmicutes;c__Erysipelotrichi;o__Erysipelotrichales;f__Erysipelotrichaceae;g__cc_115;s__	0	7.05537e-05	0	0	0	0	0	0	0	0
k__Bacteria;p__Firmicutes;c__Erysipelotrichi;o__Erysipelotrichales;f__Erysipelotrichaceae;g__p-75-a5;s__	0	0	0	0	0	0	0	0	0	0
k__Bacteria;p__Fusobacteria;c__Fusobacteriia;o__Fusobacteriales;f__Fusobacteriaceae;g__Fusobacterium;s__	0	4.23322e-05	0	1.60534e-05	1.97691e-05	0	0	3.5483e-05	1.79424e-05	6.73612e-05
k__Bacteria;p__Fusobacteria;c__Fusobacteriia;o__Fusobacteriales;f__Leptotrichiaceae;g__Leptotrichia;s__	0	0	0	0	0	0	0	0	0	0
k__Bacteria;p__Lentisphaerae;c__[Lentisphaeria];o__Victivallales;f__Victivallaceae;g__;s__	0	0	2.03504e-05	1.60534e-05	0	0	0	0	0	0
k__Bacteria;p__Lentisphaerae;c__[Lentisphaeria];o__Victivallales;f__Victivallaceae;g__Victivallis;s__vadensis	0	0	0	0	0	0	2.19293e-05	0	0.000161481	0.000112269
k__Bacteria;p__OP3;c__koll11;o__GIF10;f__;g__;s__	0	0	0	0	0	0	0	0	0	0
k__Bacteria;p__Proteobacteria;c__Alphaproteobacteria;o__BD7-3;f__;g__;s__	0	0	0	1.60534e-05	0	0	0	0	0	0
k__Bacteria;p__Proteobacteria;c__Alphaproteobacteria;o__Caulobacterales;f__Caulobacteraceae;g__;s__	0	0	0	0	0	0	0	0	0	0
k__Bacteria;p__Proteobacteria;c__Alphaproteobacteria;o__Caulobacterales;f__Caulobacteraceae;g__Phenylobacterium;s__	0	1.41107e-05	0	0	0	0	0	1.77415e-05	0	0
k__Bacteria;p__Proteobacteria;c__Alphaproteobacteria;o__RF32;f__;g__;s__	0.016052	0	0	3.21069e-05	0	0.000651551	4.38587e-05	1.77415e-05	0	2.24537e-05
k__Bacteria;p__Proteobacteria;c__Alphaproteobacteria;o__Rhizobiales;f__;g__;s__	0	0	0	0	0	0	0	0	0	0
k__Bacteria;p__Proteobacteria;c__Alphaproteobacteria;o__Rhizobiales;f__Aurantimonadaceae;g__Aurantimonas;s__altamirensis	0	0	0	0	0	0	0	0	0	0
k__Bacteria;p__Proteobacteria;c__Alphaproteobacteria;o__Rhizobiales;f__Bartonellaceae;g__;s__	0	0	0	0	0	0	0	0	0	0
k__Bacteria;p__Proteobacteria;c__Alphaproteobacteria;o__Rhizobiales;f__Bradyrhizobiaceae;g__;s__	0	0	0	0	0	0	0	0	0	0
k__Bacteria;p__Proteobacteria;c__Alphaproteobacteria;o__Rhizobiales;f__Brucellaceae;g__;s__	0	0	0	0	0	0	0	0	0	0
k__Bacteria;p__Proteobacteria;c__Alphaproteobacteria;o__Rhizobiales;f__Brucellaceae;g__Ochrobactrum;s__grignonense	0	0	0	0	0	0	0	0	0	0
k__Bacteria;p__Proteobacteria;c__Alphaproteobacteria;o__Rhizobiales;f__Hyphomicrobiaceae;g__;s__	0	0	0	0	0	0	0	0	0	0
k__Bacteria;p__Proteobacteria;c__Alphaproteobacteria;o__Rhizobiales;f__Hyphomicrobiaceae;g__Pannonibacter;s__phragmitetus	1.86651e-05	0	0	0	0	2.17184e-05	0	0	0	2.24537e-05
k__Bacteria;p__Proteobacteria;c__Alphaproteobacteria;o__Rhizobiales;f__Hyphomicrobiaceae;g__Polymorphum;s__gilvum	0	0	0	0	0	0	0	0	0	0
k__Bacteria;p__Proteobacteria;c__Alphaproteobacteria;o__Rhizobiales;f__Methylocystaceae;g__;s__	0	0	0	0	0	0	0	0	0	0
k__Bacteria;p__Proteobacteria;c__Alphaproteobacteria;o__Rhizobiales;f__Rhizobiaceae;g__;s__	0	0	0	1.60534e-05	0	0	0	0	0	0
k__Bacteria;p__Proteobacteria;c__Alphaproteobacteria;o__Rhizobiales;f__Rhizobiaceae;g__Agrobacterium;s__	1.86651e-05	0	0	0	0	4.34367e-05	0	0	0	0
k__Bacteria;p__Proteobacteria;c__Alphaproteobacteria;o__Rhizobiales;f__Rhizobiaceae;g__Shinella;s__	0	0	0	0	0	0	0	0	0	0
k__Bacteria;p__Proteobacteria;c__Alphaproteobacteria;o__Rhodobacterales;f__Rhodobacteraceae;g__Paracoccus;s__	0	0	0	0	0	0	0	0	0	0
k__Bacteria;p__Proteobacteria;c__Alphaproteobacteria;o__Rhodobacterales;f__Rhodobacteraceae;g__Paracoccus;s__aminovorans	0	0	0	0	0	0	0	0	0	0
k__Bacteria;p__Proteobacteria;c__Alphaproteobacteria;o__Rhodobacterales;f__Rhodobacteraceae;g__Paracoccus;s__marcusii	0	1.41107e-05	0	0	0	0	0	0	0	0
k__Bacteria;p__Proteobacteria;c__Alphaproteobacteria;o__Rhodospirillales;f__Rhodospirillaceae;g__;s__	0	0	0	0	1.97691e-05	0	0	0	1.79424e-05	0
k__Bacteria;p__Proteobacteria;c__Alphaproteobacteria;o__Rhodospirillales;f__Rhodospirillaceae;g__Azospirillum;s__	0	0	0	0	0	0	0	0	3.58847e-05	0
k__Bacteria;p__Proteobacteria;c__Alphaproteobacteria;o__Rickettsiales;f__Pelagibacteraceae;g__;s__	0	0	0	0	0	0	0	0	0	0
k__Bacteria;p__Proteobacteria;c__Alphaproteobacteria;o__Rickettsiales;f__mitochondria;g__Nelumbo;s__nucifera	0	0	0	0	0	0	0	0	1.79424e-05	0
k__Bacteria;p__Proteobacteria;c__Alphaproteobacteria;o__Sphingomonadales;f__Sphingomonadaceae;g__;s__	0	2.82215e-05	4.07009e-05	0	0	0	0	0	0	2.24537e-05
k__Bacteria;p__Proteobacteria;c__Alphaproteobacteria;o__Sphingomonadales;f__Sphingomonadaceae;g__Kaistobacter;s__	0	0	0	0	0	0	0	0	0	0
k__Bacteria;p__Proteobacteria;c__Alphaproteobacteria;o__Sphingomonadales;f__Sphingomonadaceae;g__Sphingomonas;s__	0	0	0	1.60534e-05	0	0	0	0	0	0
k__Bacteria;p__Proteobacteria;c__Betaproteobacteria;o__;f__;g__;s__	1.86651e-05	0	0	0	0	0	0	0	0	0
k__Bacteria;p__Proteobacteria;c__Betaproteobacteria;o__Burkholderiales;f__;g__;s__	0	0	0	0	0	0	0	0	1.79424e-05	0
k__Bacteria;p__Proteobacteria;c__Betaproteobacteria;o__Burkholderiales;f__Alcaligenaceae;g__Sutterella;s__	0.00429297	0.000225772	0.00193329	0.000176588	0.000158153	0.00219355	0.00241223	0.00518052	0.00206337	0.000830789
k__Bacteria;p__Proteobacteria;c__Betaproteobacteria;o__Burkholderiales;f__Burkholderiaceae;g__Burkholderia;s__	0	0	0	1.60534e-05	0	0	0	0	0	0
k__Bacteria;p__Proteobacteria;c__Betaproteobacteria;o__Burkholderiales;f__Burkholderiaceae;g__Lautropia;s__	0	0	0	0	0	0	0	0	0	0
k__Bacteria;p__Proteobacteria;c__Betaproteobacteria;o__Burkholderiales;f__Comamonadaceae;g__;s__	0	1.41107e-05	0	0	0	0	0	0	0	0
k__Bacteria;p__Proteobacteria;c__Betaproteobacteria;o__Burkholderiales;f__Comamonadaceae;g__Comamonas;s__	0	0	0	0	0	0	0	0	0	0
k__Bacteria;p__Proteobacteria;c__Betaproteobacteria;o__Burkholderiales;f__Comamonadaceae;g__Delftia;s__	0	2.82215e-05	0	1.60534e-05	0	0	0	0	0	0
k__Bacteria;p__Proteobacteria;c__Betaproteobacteria;o__Burkholderiales;f__Comamonadaceae;g__Ramlibacter;s__	0	0	0	0	0	0	0	0	0	0
k__Bacteria;p__Proteobacteria;c__Betaproteobacteria;o__Burkholderiales;f__Comamonadaceae;g__Tepidimonas;s__	0	0	0	0	0	0	0	0	0	0
k__Bacteria;p__Proteobacteria;c__Betaproteobacteria;o__Burkholderiales;f__Comamonadaceae;g__Variovorax;s__	0	0	0	0	0	0	0	0	0	0
k__Bacteria;p__Proteobacteria;c__Betaproteobacteria;o__Burkholderiales;f__Oxalobacteraceae;g__;s__	0	0	0	0	1.97691e-05	0	0	0	1.79424e-05	0
k__Bacteria;p__Proteobacteria;c__Betaproteobacteria;o__Burkholderiales;f__Oxalobacteraceae;g__Janthinobacterium;s__	0	0	0	1.60534e-05	0	0	0	0	0	0
k__Bacteria;p__Proteobacteria;c__Betaproteobacteria;o__Burkholderiales;f__Oxalobacteraceae;g__Massilia;s__aerolata	0	0	0	0	0	0	0	0	0	0
k__Bacteria;p__Proteobacteria;c__Betaproteobacteria;o__Burkholderiales;f__Oxalobacteraceae;g__Oxalobacter;s__	0	0	0	0	0	0	0	0	0	2.24537e-05
k__Bacteria;p__Proteobacteria;c__Betaproteobacteria;o__Burkholderiales;f__Oxalobacteraceae;g__Oxalobacter;s__formigenes	0	0	0	0	0	0	0	0	0	0
k__Bacteria;p__Proteobacteria;c__Betaproteobacteria;o__Burkholderiales;f__Oxalobacteraceae;g__Polynucleobacter;s__	0	0	0	0	0	0	0	0	0	0
k__Bacteria;p__Proteobacteria;c__Betaproteobacteria;o__Burkholderiales;f__Oxalobacteraceae;g__Ralstonia;s__	0	0	0	0	0	0	0	0	0	0
k__Bacteria;p__Proteobacteria;c__Betaproteobacteria;o__Neisseriales;f__Neisseriaceae;g__;s__	0	0	0	0	0	0	0	0	0	0
k__Bacteria;p__Proteobacteria;c__Betaproteobacteria;o__Neisseriales;f__Neisseriaceae;g__Neisseria;s__	0	0	0	0	0	0	0	0	0	0
k__Bacteria;p__Proteobacteria;c__Betaproteobacteria;o__Neisseriales;f__Neisseriaceae;g__Neisseria;s__subflava	0	0	0	0	0	2.17184e-05	0	0	1.79424e-05	0
k__Bacteria;p__Proteobacteria;c__Betaproteobacteria;o__Rhodocyclales;f__Rhodocyclaceae;g__Petrobacter;s__succinatimandens	0	0	0	0	0	0	0	0	0	0
k__Bacteria;p__Proteobacteria;c__Deltaproteobacteria;o__Bdellovibrionales;f__Bacteriovoracaceae;g__;s__	0	0	0	0	0	0	0	0	0	0
k__Bacteria;p__Proteobacteria;c__Deltaproteobacteria;o__Desulfobacterales;f__Desulfobulbaceae;g__;s__	0	0	0	0	0	0	0	0	0	0
k__Bacteria;p__Proteobacteria;c__Deltaproteobacteria;o__Desulfovibrionales;f__Desulfovibrionaceae;g__;s__	0	0	0.000223855	0	1.97691e-05	0	0	0	0	0
k__Bacteria;p__Proteobacteria;c__Deltaproteobacteria;o__Desulfovibrionales;f__Desulfovibrionaceae;g__Bilophila;s__	0.00136255	5.6443e-05	0.000142453	0	7.90764e-05	0.00013031	0.000307011	0.000532245	0.00218897	0.00103287
k__Bacteria;p__Proteobacteria;c__Deltaproteobacteria;o__Desulfovibrionales;f__Desulfovibrionaceae;g__Desulfovibrio;s__	7.46603e-05	5.6443e-05	0.00742791	9.63206e-05	5.93073e-05	0.00145513	0.000219293	0	0.00220691	0.000112269
k__Bacteria;p__Proteobacteria;c__Deltaproteobacteria;o__Desulfovibrionales;f__Desulfovibrionaceae;g__Desulfovibrio;s__D168	3.73301e-05	2.82215e-05	4.07009e-05	1.60534e-05	1.97691e-05	0	2.19293e-05	0	5.38271e-05	0
k__Bacteria;p__Proteobacteria;c__Deltaproteobacteria;o__Syntrophobacterales;f__Syntrophaceae;g__Desulfobacca;s__	0	0	0	0	0	0	0	0	0	0
k__Bacteria;p__Proteobacteria;c__Epsilonproteobacteria;o__Campylobacterales;f__Campylobacteraceae;g__Arcobacter;s__	0	0	0	0	0	0	0	0	0	0
k__Bacteria;p__Proteobacteria;c__Epsilonproteobacteria;o__Campylobacterales;f__Campylobacteraceae;g__Campylobacter;s__	0	0	0	0	0	0	0	0	0	0
k__Bacteria;p__Proteobacteria;c__Epsilonproteobacteria;o__Campylobacterales;f__Campylobacteraceae;g__Campylobacter;s__rectus	0	0	0	0	0	0	0	0	0	0
k__Bacteria;p__Proteobacteria;c__Epsilonproteobacteria;o__Campylobacterales;f__Campylobacteraceae;g__Campylobacter;s__ureolyticus	0	0	0	0	0	0	0	0	0	0
k__Bacteria;p__Proteobacteria;c__Epsilonproteobacteria;o__Campylobacterales;f__Helicobacteraceae;g__Helicobacter;s__	0	0	0	1.60534e-05	0	0	0	0	0	0
k__Bacteria;p__Proteobacteria;c__Epsilonproteobacteria;o__Campylobacterales;f__Helicobacteraceae;g__Sulfurimonas;s__	0	0	0	0	0	0	0	0	0	0
k__Bacteria;p__Proteobacteria;c__Gammaproteobacteria;o__Aeromonadales;f__Aeromonadaceae;g__;s__	0	0	0	0	0	0	0	0	0	0
k__Bacteria;p__Proteobacteria;c__Gammaproteobacteria;o__Aeromonadales;f__Succinivibrionaceae;g__;s__	0	0	0	0	0	0	0	0	0	0
k__Bacteria;p__Proteobacteria;c__Gammaproteobacteria;o__Aeromonadales;f__Succinivibrionaceae;g__Anaerobiospirillum;s__	0	0	0	0	0	0	0	0	1.79424e-05	0
k__Bacteria;p__Proteobacteria;c__Gammaproteobacteria;o__Aeromonadales;f__Succinivibrionaceae;g__Succinivibrio;s__	0.000634613	0.00057854	0.000407009	0.000642137	0.000375613	0.00388759	0.000723668	0.000337089	0.000610041	0.00334561
k__Bacteria;p__Proteobacteria;c__Gammaproteobacteria;o__Chromatiales;f__Chromatiaceae;g__Thiodictyon;s__syntrophicum	0	0	0	0	0	0	0	0	0	0
k__Bacteria;p__Proteobacteria;c__Gammaproteobacteria;o__Enterobacteriales;f__Enterobacteriaceae;g__;s__	0.000317306	0.000747869	0.000529111	0.0137096	0.00861933	0.00201981	0.0272143	0.000620953	0.320433	0.00105533
k__Bacteria;p__Proteobacteria;c__Gammaproteobacteria;o__Enterobacteriales;f__Enterobacteriaceae;g__Citrobacter;s__	0	1.41107e-05	0	0	0	0	8.77174e-05	1.77415e-05	0.000789464	2.24537e-05
k__Bacteria;p__Proteobacteria;c__Gammaproteobacteria;o__Enterobacteriales;f__Enterobacteriaceae;g__Cronobacter;s__dublinensis	0	0	0	0	0	0	8.77174e-05	0	0.000197366	0
k__Bacteria;p__Proteobacteria;c__Gammaproteobacteria;o__Enterobacteriales;f__Enterobacteriaceae;g__Enterobacter;s__	0	0	0	0	0	0	0	0	1.79424e-05	0
k__Bacteria;p__Proteobacteria;c__Gammaproteobacteria;o__Enterobacteriales;f__Enterobacteriaceae;g__Enterobacter;s__cloacae	0	0	0	0	0	0	0	0	1.79424e-05	0
k__Bacteria;p__Proteobacteria;c__Gammaproteobacteria;o__Enterobacteriales;f__Enterobacteriaceae;g__Enterobacter;s__gergoviae	0	0	0	0	0	0	0	0	0	0
k__Bacteria;p__Proteobacteria;c__Gammaproteobacteria;o__Enterobacteriales;f__Enterobacteriaceae;g__Enterobacter;s__hormaechei	0	0	0	0	0	0	0	0	0	0
k__Bacteria;p__Proteobacteria;c__Gammaproteobacteria;o__Enterobacteriales;f__Enterobacteriaceae;g__Enterobacter;s__turicensis	0	0	0	0	0	0	0	0	0	0
k__Bacteria;p__Proteobacteria;c__Gammaproteobacteria;o__Enterobacteriales;f__Enterobacteriaceae;g__Erwinia;s__	0	1.41107e-05	0	0	0.000375613	6.51551e-05	0.00105261	3.5483e-05	0.000825349	8.9815e-05
k__Bacteria;p__Proteobacteria;c__Gammaproteobacteria;o__Enterobacteriales;f__Enterobacteriaceae;g__Erwinia;s__soli	0	0	0	0	0	0	0	0	0	0
k__Bacteria;p__Proteobacteria;c__Gammaproteobacteria;o__Enterobacteriales;f__Enterobacteriaceae;g__Escherichia;s__coli	0	1.41107e-05	0	0	0	2.17184e-05	6.5788e-05	0	0.000125597	0
k__Bacteria;p__Proteobacteria;c__Gammaproteobacteria;o__Enterobacteriales;f__Enterobacteriaceae;g__Hafnia;s__alvei	0	0	0	0	0	2.17184e-05	0	0	0	0
k__Bacteria;p__Proteobacteria;c__Gammaproteobacteria;o__Enterobacteriales;f__Enterobacteriaceae;g__Klebsiella;s__	0	1.41107e-05	0	1.60534e-05	0	0.000108592	0.00436394	1.77415e-05	0.00798435	0
k__Bacteria;p__Proteobacteria;c__Gammaproteobacteria;o__Enterobacteriales;f__Enterobacteriaceae;g__Morganella;s__morganii	0	0	0	0	0	0	0	0	0	0
k__Bacteria;p__Proteobacteria;c__Gammaproteobacteria;o__Enterobacteriales;f__Enterobacteriaceae;g__Pantoea;s__ananatis	0	0	0	0	0	2.17184e-05	0	0	3.58847e-05	0
k__Bacteria;p__Proteobacteria;c__Gammaproteobacteria;o__Enterobacteriales;f__Enterobacteriaceae;g__Serratia;s__	0	0	4.07009e-05	0	0	0.000152028	2.19293e-05	0	1.79424e-05	0
k__Bacteria;p__Proteobacteria;c__Gammaproteobacteria;o__Enterobacteriales;f__Enterobacteriaceae;g__Shigella;s__sonnei	0	0	0	0	0	0	0	0	3.58847e-05	0
k__Bacteria;p__Proteobacteria;c__Gammaproteobacteria;o__Enterobacteriales;f__Enterobacteriaceae;g__Trabulsiella;s__	0	0	0	0	3.95382e-05	0	0	0	3.58847e-05	4.49075e-05
k__Bacteria;p__Proteobacteria;c__Gammaproteobacteria;o__Enterobacteriales;f__Enterobacteriaceae;g__Trabulsiella;s__farmeri	0	0	0	0	0	0	0	0	0	0
k__Bacteria;p__Proteobacteria;c__Gammaproteobacteria;o__Oceanospirillales;f__Alcanivoracaceae;g__Alcanivorax;s__	0	0	0	1.60534e-05	0	0	0	0	0	0
k__Bacteria;p__Proteobacteria;c__Gammaproteobacteria;o__Pasteurellales;f__Pasteurellaceae;g__;s__	0	0	4.07009e-05	0	0	0	0	0	0	0
k__Bacteria;p__Proteobacteria;c__Gammaproteobacteria;o__Pasteurellales;f__Pasteurellaceae;g__Actinobacillus;s__	0	0	4.07009e-05	1.60534e-05	0	0	0	1.77415e-05	0	0
k__Bacteria;p__Proteobacteria;c__Gammaproteobacteria;o__Pasteurellales;f__Pasteurellaceae;g__Actinobacillus;s__parahaemolyticus	0	0	0	0	0	0	0	0	0	0
k__Bacteria;p__Proteobacteria;c__Gammaproteobacteria;o__Pasteurellales;f__Pasteurellaceae;g__Aggregatibacter;s__	1.86651e-05	0	2.03504e-05	0	0	0	0	0	0	0
k__Bacteria;p__Proteobacteria;c__Gammaproteobacteria;o__Pasteurellales;f__Pasteurellaceae;g__Haemophilus;s__	0	0	0.000508761	1.60534e-05	9.88455e-05	0	2.19293e-05	1.77415e-05	0	8.9815e-05
k__Bacteria;p__Proteobacteria;c__Gammaproteobacteria;o__Pasteurellales;f__Pasteurellaceae;g__Haemophilus;s__parainfluenzae	5.59952e-05	1.41107e-05	0.00744826	0.000128427	0.000454689	4.34367e-05	4.38587e-05	1.77415e-05	1.79424e-05	0.00110023
k__Bacteria;p__Proteobacteria;c__Gammaproteobacteria;o__Pseudomonadales;f__Moraxellaceae;g__Acinetobacter;s__	0	0	2.03504e-05	0	0	0	0	0	0	0
k__Bacteria;p__Proteobacteria;c__Gammaproteobacteria;o__Pseudomonadales;f__Moraxellaceae;g__Acinetobacter;s__johnsonii	0	0	0	0	0	0	0	0	0	0
k__Bacteria;p__Proteobacteria;c__Gammaproteobacteria;o__Pseudomonadales;f__Moraxellaceae;g__Enhydrobacter;s__	0	1.41107e-05	0	0	0	0	0	0	0	0
k__Bacteria;p__Proteobacteria;c__Gammaproteobacteria;o__Pseudomonadales;f__Pseudomonadaceae;g__;s__	0	0	0	0	0	0	0	0	0	0
k__Bacteria;p__Proteobacteria;c__Gammaproteobacteria;o__Pseudomonadales;f__Pseudomonadaceae;g__Pseudomonas;s__	0	1.41107e-05	0	0	0	0	0	0	0	2.24537e-05
k__Bacteria;p__Proteobacteria;c__Gammaproteobacteria;o__Pseudomonadales;f__Pseudomonadaceae;g__Pseudomonas;s__alcaligenes	0	0	0	0	0	0	0	0	0	0
k__Bacteria;p__Proteobacteria;c__Gammaproteobacteria;o__Pseudomonadales;f__Pseudomonadaceae;g__Pseudomonas;s__veronii	0	0	0	0	0	0	0	0	0	0
k__Bacteria;p__Proteobacteria;c__Gammaproteobacteria;o__Vibrionales;f__Pseudoalteromonadaceae;g__;s__	0	0	0	0	0	0	0	1.77415e-05	0	0
k__Bacteria;p__Proteobacteria;c__Gammaproteobacteria;o__Xanthomonadales;f__Xanthomonadaceae;g__;s__	0	0	0	0	0	0	0	0	0	0
k__Bacteria;p__Proteobacteria;c__Gammaproteobacteria;o__Xanthomonadales;f__Xanthomonadaceae;g__Lysobacter;s__	0	0	0	0	0	0	0	0	0	0
k__Bacteria;p__Proteobacteria;c__Gammaproteobacteria;o__Xanthomonadales;f__Xanthomonadaceae;g__Stenotrophomonas;s__	0	0	0	0	0	0	0	0	0	0
k__Bacteria;p__Proteobacteria;c__Gammaproteobacteria;o__Xanthomonadales;f__Xanthomonadaceae;g__Stenotrophomonas;s__geniculata	0	0	0	0	0	0	0	1.77415e-05	0	0
k__Bacteria;p__Synergistetes;c__Synergistia;o__Synergistales;f__Dethiosulfovibrionaceae;g__Pyramidobacter;s__piscolens	0	0	0	1.60534e-05	0	0	0	0	0	0
k__Bacteria;p__Synergistetes;c__Synergistia;o__Synergistales;f__Synergistaceae;g__Cloacibacillus;s__	0	0	0	0	0	0	0	0	0	0
k__Bacteria;p__TM7;c__TM7-3;o__;f__;g__;s__	0	0	0	0	0	2.17184e-05	0	3.5483e-05	0	0
k__Bacteria;p__TM7;c__TM7-3;o__CW040;f__;g__;s__	0	0	0	0	0	0	0	0	0	0
k__Bacteria;p__TM7;c__TM7-3;o__CW040;f__F16;g__;s__	0	0	0	0	0	0	0	0	0	0
k__Bacteria;p__TM7;c__TM7-3;o__I025;f__Rs-045;g__;s__	0	0	0	0	0	0	0	1.77415e-05	0	0
k__Bacteria;p__Tenericutes;c__Mollicutes;o__Anaeroplasmatales;f__Anaeroplasmataceae;g__;s__	0	0	0	0	0	0	0	0	0	0
k__Bacteria;p__Tenericutes;c__Mollicutes;o__RF39;f__;g__;s__	0	0	0	1.60534e-05	1.97691e-05	0	0.000394728	0	0	0.000202084
k__Bacteria;p__Tenericutes;c__RF3;o__ML615J-28;f__;g__;s__	0.000130656	2.82215e-05	0	0	0.00148268	0	2.19293e-05	0	0	0.0020882
k__Bacteria;p__Verrucomicrobia;c__Opitutae;o__[Cerasicoccales];f__[Cerasicoccaceae];g__;s__	0	0	0	0	0	0	0	0	0	0
k__Bacteria;p__Verrucomicrobia;c__Verrucomicrobiae;o__Verrucomicrobiales;f__Verrucomicrobiaceae;g__Akkermansia;s__muciniphila	0.0011759	0.000169329	0.00803842	0.000144481	3.95382e-05	0.00184606	0.0982435	0.000851592	0.00213514	0.0457158
k__Bacteria;p__[Thermi];c__Deinococci;o__Thermales;f__Thermaceae;g__Meiothermus;s__	0	0	0	0	0	0	0	0	0	0
k__Bacteria;p__[Thermi];c__Deinococci;o__Thermales;f__Thermaceae;g__Thermus;s__	0	0	0	0	0	0	0	0	0	0
